# Supplementary material for: Mediator Kinase Inhibitor Selectivity and Activity in Colorectal Cancer
Source: ACS Chem Biol. 2025 Jul 2;20(7):1792–804. doi: 10.1021/acschembio.5c00338 (PMC12281475; doi:10.1021/acschembio.5c00338)
Supplement: Supplementary file 2 [file cb5c00338_si_002.xlsx]

## Sheet: LEGENDS
CDK activity assays	Dose response curves used to calculate IC50 values for 32 human CDK/cyclin pairs
PHOSPHOPROTEOME_ALLDATA	Summary of all phosphoproteome data following 6 h treatment of COLO205 cells with 350nM CCT251545 (duplicate samples from n = 2 independent repeats)
DAVID_PHOSPHOPROTEOME _ALLDATA	Functional enrichment analysis (DAVID) of all peptides detected in phospho-proteome profiling
PHOSPHOPROTEOME_1.5FOLD	Summary of peptides shpwing > 1.5-fold difference with in both indendpendent repeats following 6 h treatment of COLO205 cells with 350nM CCT251545 (duplicate samples from n = 2 independent repeats)
DAVID_OUTPUT_P-proteome>1.5fold	Functional enrichment analysis (DAVID) of all peptides shpwing > 1.5-fold difference in both indendpendent repeats following 6 h treatment of COLO205 cells with 350nM CCT251545 detected in phospho-proteome profiling
CCT251545_COLO205	GSEA (treated versus parent DMSO control, p < 0.05) of microarray gene expression data from COLO205 cells treated for 2 and 6 hours with 350 nM CCT251545

## Sheet: CDK activity assays
Enzyme	CMPD	Chart	Highest Assay Concentration (M)	IC50 (M)	Hill Slope
CDK1_CycA2	MSC2530818		1e-05	6.457e-06	-0.93
CDK1_CycA2	CCT251921		1e-05	4.755e-05	-0.53
CDK1_CycA2	SEL120-34A		1e-05	7.096e-06	-0.95
CDK1_CycA2	Senexin B		1e-05	0.4852	-0.17
CDK1_CycA2	CCT251545		1e-05	2.667e-05	-0.78
CDK1_CycB1	MSC2530818		1e-05	1.023e-05	-0.72
CDK1_CycB1	CCT251921		1e-05	0.0004873	-0.32
CDK1_CycB1	SEL120-34A		1e-05	7.617e-06	-0.55
CDK1_CycB1	Senexin B		1e-05	50.86	-0.12
CDK1_CycB1	CCT251545		1e-05	1.487e-05	-0.74
CDK1_CycE1	MSC2530818		1e-05	4.152e-06	-0.97
CDK1_CycE1	CCT251921		1e-05	4.237e-05	-0.77
CDK1_CycE1	SEL120-34A		1e-05	5.003e-06	-1.01
CDK1_CycE1	Senexin B		1e-05	0.0002482	-0.4
CDK1_CycE1	CCT251545		1e-05	1.355e-05	-0.72
CDK10_CycQ	MSC2530818		1e-05	1.295e-05	-1.12
CDK10_CycQ	CCT251921		1e-05	0.000105	-0.72
CDK10_CycQ	SEL120-34A		1e-05	1.365e-05	-0.83
CDK10_CycQ	Senexin B		1e-05	0.0003581	-0.47
CDK10_CycQ	CCT251545		1e-05	6.53e-05	-0.51
CDK11B 357-795_CycK	MSC2530818		1e-05	4.812e-05	-0.64
CDK11B 357-795_CycK	CCT251921		1e-05	4.751e-05	-0.41
CDK11B 357-795_CycK	SEL120-34A		1e-05	4.44e-05	-0.45
CDK11B 357-795_CycK	Senexin B		1e-05	0.005908	-0.19
CDK11B 357-795_CycK	CCT251545		1e-05	1.129e-05	-8.69
CDK12_CycK	MSC2530818		1e-05	9.746e-06	-0.59
CDK12_CycK	CCT251921		1e-05	0.001097	-0.32
CDK12_CycK	SEL120-34A		1e-05	7.023e-07	-0.91
CDK12_CycK	Senexin B		1e-05	0.753	-0.18
CDK12_CycK	CCT251545		1e-05	8275000	-0.07
CDK13_CycK	MSC2530818		1e-05	0.0001287	-0.19
CDK13_CycK	CCT251921		1e-05	2.111e-33	0.03
CDK13_CycK	SEL120-34A		1e-05	2.922e-07	-0.51
CDK13_CycK	Senexin B		1e-05	55450	-0.12
CDK13_CycK	CCT251545		1e-05	1.797e-14	0.15
CDK14_CycY	MSC2530818		1e-05	1.068e-05	-1
CDK14_CycY	CCT251921		1e-05	7.877e-05	-0.73
CDK14_CycY	SEL120-34A		1e-05	1.112e-05	-0.83
CDK14_CycY	Senexin B		1e-05	9.923e-05	-0.57
CDK14_CycY	CCT251545		1e-05	2.601e-05	-0.82
CDK15_CycA2	MSC2530818		1e-05	1.246e-05	-0.85
CDK15_CycA2	CCT251921		1e-05	4.429e-05	-0.85
CDK15_CycA2	SEL120-34A		1e-05	7.485e-06	-0.86
CDK15_CycA2	Senexin B		1e-05	2.72e-05	-0.78
CDK15_CycA2	CCT251545		1e-05	0.0005144	-0.34
CDK16_CycY	MSC2530818		1e-05	4.589e-05	-0.58
CDK16_CycY	CCT251921		1e-05	0.002357	-0.3
CDK16_CycY	SEL120-34A		1e-05	2.37e-05	-0.52
CDK16_CycY	Senexin B		1e-05	2.476e-05	-0.95
CDK16_CycY	CCT251545		1e-05	1.199e-05	-1.1
CDK17_p35NCK	MSC2530818		1e-05	0.0001406	-0.57
CDK17_p35NCK	CCT251921		1e-05	0.0002755	-0.39
CDK17_p35NCK	SEL120-34A		1e-05	1.219e-05	-0.56
CDK17_p35NCK	Senexin B		1e-05	0.1228	-0.16
CDK17_p35NCK	CCT251545		1e-05	0.0709	-0.17
CDK18_CycY	MSC2530818		1e-05	3.725e-06	-1.14
CDK18_CycY	CCT251921		1e-05	0.0001262	-0.84
CDK18_CycY	SEL120-34A		1e-05	7.84e-06	-0.81
CDK18_CycY	Senexin B		1e-05	0.0001178	-0.39
CDK18_CycY	CCT251545		1e-05	0.0001375	-0.5
CDK19_CycC	MSC2530818		1e-05	3.545e-07	-0.43
CDK19_CycC	CCT251921		1e-05	4.093e-07	-0.45
CDK19_CycC	SEL120-34A		1e-05	4.371e-07	-0.83
CDK19_CycC	Senexin B		1e-05	4.836e-07	-0.53
CDK19_CycC	CCT251545		1e-05	2.766e-07	-0.53
CDK2_CycA2	MSC2530818		1e-05	6.527e-06	-1.12
CDK2_CycA2	CCT251921		1e-05	3.995e-05	-0.89
CDK2_CycA2	SEL120-34A		1e-05	2.225e-06	-1.14
CDK2_CycA2	Senexin B		1e-05	6.603e-05	-0.76
CDK2_CycA2	CCT251545		1e-05	6.643e-05	-0.46
CDK2_CycD1	MSC2530818		1e-05	9.732e-06	-1.08
CDK2_CycD1	CCT251921		1e-05	1,798E+308	0
CDK2_CycD1	SEL120-34A		1e-05	1.463e-05	-0.7
CDK2_CycD1	Senexin B		1e-05	30.5	-0.18
CDK2_CycD1	CCT251545		1e-05	0.02013	-0.29
CDK2_CycE1	MSC2530818		1e-05	2.923e-06	-1.29
CDK2_CycE1	CCT251921		1e-05	3.396e-05	-0.94
CDK2_CycE1	SEL120-34A		1e-05	2.699e-06	-1.13
CDK2_CycE1	Senexin B		1e-05	0.0001076	-0.46
CDK2_CycE1	CCT251545		1e-05	8.362e-05	-0.5
CDK20_CycH	MSC2530818		1e-05	3.372e-05	-0.81
CDK20_CycH	CCT251921		1e-05	6.191e-05	-0.38
CDK20_CycH	SEL120-34A		1e-05	1.13e-06	-0.52
CDK20_CycH	Senexin B		1e-05	4.343e-05	-0.32
CDK20_CycH	CCT251545		1e-05	1.367e-05	-0.44
CDK20_CycT1	MSC2530818		1e-05	6.058e-05	-0.44
CDK20_CycT1	CCT251921		1e-05	5.288e-05	-0.33
CDK20_CycT1	SEL120-34A		1e-05	1.123e-06	-0.7
CDK20_CycT1	Senexin B		1e-05	1.518e-05	-0.45
CDK20_CycT1	CCT251545		1e-05	1.068e-05	-0.39
CDK3_CycC	MSC2530818		1e-05	6.414e-06	-0.76
CDK3_CycC	CCT251921		1e-05	0.0001426	-0.55
CDK3_CycC	SEL120-34A		1e-05	4.819e-06	-0.87
CDK3_CycC	Senexin B		1e-05	1.559e+78	-0.01
CDK3_CycC	CCT251545		1e-05	9.477e-05	-0.47
CDK3_CycE1	MSC2530818		1e-05	1.254e-05	-0.54
CDK3_CycE1	CCT251921		1e-05	100.8	-0.12
CDK3_CycE1	SEL120-34A		1e-05	2.779e-05	-0.48
CDK3_CycE1	Senexin B		1e-05	0.0004626	-0.36
CDK3_CycE1	CCT251545		1e-05	0.147	-0.16
CDK4_CycD1	MSC2530818		1e-05	0.0002648	-0.48
CDK4_CycD1	CCT251921		1e-05	0.000424	-0.37
CDK4_CycD1	SEL120-34A		1e-05	2.143e-05	-0.69
CDK4_CycD1	Senexin B		1e-05	0.0001053	-0.51
CDK4_CycD1	CCT251545		1e-05	0.0005929	-0.31
CDK4_CycD2	MSC2530818		1e-05	0.0003032	-0.44
CDK4_CycD2	CCT251921		1e-05	0.001078	-0.33
CDK4_CycD2	SEL120-34A		1e-05	1.038e-05	-0.75
CDK4_CycD2	Senexin B		1e-05	6.257e-05	-0.64
CDK4_CycD2	CCT251545		1e-05	0.001082	-0.3
CDK4_CycD3	MSC2530818		1e-05	0.0001287	-0.71
CDK4_CycD3	CCT251921		1e-05	0.001312	-0.37
CDK4_CycD3	SEL120-34A		1e-05	4.504e-05	-0.78
CDK4_CycD3	Senexin B		1e-05	0.0001389	-0.51
CDK4_CycD3	CCT251545		1e-05	0.002046	-0.27
CDK5_p25NCK	MSC2530818		1e-05	2.585e-05	-0.57
CDK5_p25NCK	CCT251921		1e-05	0.168	-0.17
CDK5_p25NCK	SEL120-34A		1e-05	7.388e-06	-0.75
CDK5_p25NCK	Senexin B		1e-05	0.001649	-0.24
CDK5_p25NCK	CCT251545		1e-05	8.734e-05	-0.59
CDK5_p35NCK	MSC2530818		1e-05	7.572e-06	-1.04
CDK5_p35NCK	CCT251921		1e-05	0.0005714	-0.4
CDK5_p35NCK	SEL120-34A		1e-05	4.546e-06	-0.92
CDK5_p35NCK	Senexin B		1e-05	0.0002412	-0.43
CDK5_p35NCK	CCT251545		1e-05	1.602e-05	-1.62
CDK6_CycD1	MSC2530818		1e-05	0.003046	-0.22
CDK6_CycD1	CCT251921		1e-05	0.3201	-0.13
CDK6_CycD1	SEL120-34A		1e-05	2420	-0.06
CDK6_CycD1	Senexin B		1e-05	0.002676	-0.17
CDK6_CycD1	CCT251545		1e-05	1.24e-05	-1.25
CDK6_CycD2	MSC2530818		1e-05	0.0001335	-1.11
CDK6_CycD2	CCT251921		1e-05	0.0008999	-0.59
CDK6_CycD2	SEL120-34A		1e-05	0.0001157	-0.78
CDK6_CycD2	Senexin B		1e-05	0.01734	-0.36
CDK6_CycD2	CCT251545		1e-05	0.000106	-0.64
CDK6_CycD3	MSC2530818		1e-05	6.662	-0.25
CDK6_CycD3	CCT251921		1e-05	0.005587	-0.33
CDK6_CycD3	SEL120-34A		1e-05	0.002414	-0.38
CDK6_CycD3	Senexin B		1e-05	0.01329	-0.32
CDK6_CycD3	CCT251545		1e-05	9.911	-0.2
CDK7_CycH_MAT1	MSC2530818		1e-05	6.17e-05	-0.6
CDK7_CycH_MAT1	CCT251921		1e-05	0.001631	-0.33
CDK7_CycH_MAT1	SEL120-34A		1e-05	1.025e-05	-0.9
CDK7_CycH_MAT1	Senexin B		1e-05	7.244e-05	-0.55
CDK7_CycH_MAT1	CCT251545		1e-05	0.0002036	-0.59
CDK8_CycC	MSC2530818		1e-05	1.142e-07	-0.45
CDK8_CycC	CCT251921		1e-05	9.248e-08	-0.55
CDK8_CycC	SEL120-34A		1e-05	1.926e-07	-0.81
CDK8_CycC	Senexin B		1e-05	1.647e-07	-0.56
CDK8_CycC	CCT251545		1e-05	8.413e-08	-0.56
CDK9_CycK	MSC2530818		1e-05	1.33e-05	-0.78
CDK9_CycK	CCT251921		1e-05	1.589e-05	-0.77
CDK9_CycK	SEL120-34A		1e-05	5.97e-07	-1.14
CDK9_CycK	Senexin B		1e-05	5.159e-06	-0.6
CDK9_CycK	CCT251545		1e-05	3.809e-06	-0.78
CDK9_CycT1	MSC2530818		1e-05	1.204e-05	-1.26
CDK9_CycT1	CCT251921		1e-05	1.907e-05	-1.01
CDK9_CycT1	SEL120-34A		1e-05	9.567e-07	-1.23
CDK9_CycT1	Senexin B		1e-05	9.428e-06	-0.82
CDK9_CycT1	CCT251545		1e-05	6.071e-06	-0.94

## Sheet: PHOSPHOPROTEOME_ALLDATA
Gene Name	Description	Uniprot Accession	Predicted Phosphorylation Site	Peptide	MEAN	DMSO_6H_A	DMSO_6H_B	CMPD 1_6H_A	CMPD 1_6H_B
ABCA12	ATP-binding cassette sub-family A member 12 isoform b	Q86UK0	1693	IGNSNANGIS*TPDDLSVSSSNFTDRDDK		91330.7	87593.7	133433	123438
ABCA12	ATP-binding cassette sub-family A member 12 isoform b	Q86UK0	1694	IGNSNANGIST*PDDLSVSSSNFTDRDDK		91330.7	87593.7	133433	123438
ABCA12	ATP-binding cassette sub-family A member 12 isoform b	Q86UK0	1693, 1699, 1701	IGNSNANGIS*TPDDLS*VS*SSNFTDRDDK		18732.3	17527.6	23023.3	23559.6
ABCA12	ATP-binding cassette sub-family A member 12 isoform b	Q86UK0	1693, 1699, 1702	IGNSNANGIS*TPDDLS*VSS*SNFTDRDDK		18732.3	17527.6	23023.3	23559.6
ABI2	abl interactor 2	Q9NYB9	196	GTLGRHS*PYR		114379	100752	273716	119893
ABLIM1	actin-binding LIM protein 1 isoform b	NP_006711	178	HSY*TPTTSRSPQHFHRPDQGINIYR		192229	223916	256383	232170
ABLIM1	actin-binding LIM protein 1 isoform b	NP_006711	185	HSYTPTTSRS*PQHFHRPDQGINIYR		192229	223916	256383	232170
ACBD5	acyl-CoA-binding domain-containing protein 5 isoform 2	Q5T8D3-3	171	SSDITSDLGNVLTS*TPNAK		940590	978420	663116	704317
ACBD5	acyl-CoA-binding domain-containing protein 5 isoform 2	Q5T8D3-3	172	SSDITSDLGNVLTST*PNAK		940590	978420	663116	704317
ACD	adrenocortical dysplasia protein homolog isoform 1	Q96AP0	416	SSSQPSPAICSAPATLTPRS*PHASR		23697	72501	115727	54988.2
ACD	adrenocortical dysplasia protein homolog isoform 1	Q96AP0	411	SSSQPSPAICSAPAT*LTPRSPHASR		64866.5	146870	227437	108974
ACD	adrenocortical dysplasia protein homolog isoform 1	Q96AP0	413	SSSQPSPAICSAPATLT*PRSPHASR		64866.5	146870	227437	108974
ACLY	ATP-citrate synthase isoform 1	P53396	445	AIVGMALGHRPIPNQPPTAAHTANFLLNASGST*STPAPSR		30381.6	27253.8	33707.6	32404.8
ACLY	ATP-citrate synthase isoform 1	P53396	447	FLLNASGSTST*PAPSR		561166	481646	430211	640508
ACLY	ATP-citrate synthase isoform 1	P53396	446	PIPNQPPTAAHTANFLLNASGSTS*TPAPSR		97008.6	76014.4	60876.3	81867.4
ACSL3	long-chain-fatty-acid--CoA ligase 3	O95573	688	LSPEPWT*PETGLVTDAFK		590434	422297	529261	456608
ACSL4	long-chain-fatty-acid--CoA ligase 4 isoform 1	O60488	674, 679	VRLS*PEPWT*PETGLVTDAFK		12170.5	7670.81	6791.33	9859.19
ACTR3	actin-related protein 3	P61158	119	AEPEDHYFLLTEPPLNT*PENR		144509	135389	145220	152823
ACTR8	actin-related protein 8	Q9H981	132	RIPVS*PEQAR		290119	325674	394065	396727
ADD1	alpha-adducin isoform a	P35611	710	PAPVAEEAAPSAVEEGAAADPGSDGS*PGK		33780.3	41243.6	41496.7	60270
ADD1	alpha-adducin isoform a	P35611	716	PAPVAEEAAPSAVEEGAAADPGSDGSPGKSPS*K		30656.9	33452.5	36774.4	45298.2
ADD1	alpha-adducin isoform a	P35611	707, 710	PAPVAEEAAPSAVEEGAAADPGS*DGS*PGKSPSK		14077.7	22175.3	19612.6	21078.4
ADD1	alpha-adducin isoform a	P35611	710, 714	PAPVAEEAAPSAVEEGAAADPGSDGS*PGKS*PSK		14077.7	22175.3	19612.6	21078.4
ADD1	alpha-adducin isoform a	P35611	707, 716	PAPVAEEAAPSAVEEGAAADPGS*DGSPGKSPS*KK		26676.8	29210.2	36046.9	27979.8
ADD1	alpha-adducin isoform a	P35611	710, 716	PAPVAEEAAPSAVEEGAAADPGSDGS*PGKSPS*KK		26676.8	29210.2	36046.9	27979.8
ADD1	alpha-adducin isoform a	P35611	707, 710, 714	PAPVAEEAAPSAVEEGAAADPGS*DGS*PGKS*PSK		12024	20283.1	16316.2	16223.7
ADD1	alpha-adducin isoform a	P35611-2	613	EKSPPDQPAVPHPPPS*TPIKLEEGDGCAR		140628	133469	123581	156346
ADD1	alpha-adducin isoform a	P35611-2	614	SPPDQPAVPHPPPST*PIKLEEGDGCAR		164866	132291	133012	120831
ADD1	alpha-adducin isoform a	P35611	707, 714	PAPVAEEAAPSAVEEGAAADPGS*DGSPGKS*PSK		24286	28080.3	18947.9	22355
AFF1	AF4/FMR2 family member 1 isoform 1	P51825	697	ALSGPEPAKDNVEDRT*PEHFALVPLTESQGPPHSGSGSR		1.48658e+06	1.45821e+06	1.2794e+06	1.25305e+06
AFF4	AF4/FMR2 family member 4	Q9UHB7	487	VNPHKVS*PASSVDSNIPSSQGYKK		1.48011e+06	1.90743e+06	2.1494e+06	1.41647e+06
AGAP2	arf-GAP with GTPase, ANK repeat and PH domain-containing protein 2 isoform PIKE-L	Q99490	581, 589, 611, 615	S*LPSSPSHS*AASTPVAGQASNGGHTSDYSSS*LPSS*PNVGHR		36259.5	27422	35388.9	43612.2
AGAP2	arf-GAP with GTPase, ANK repeat and PH domain-containing protein 2 isoform PIKE-L	Q99490	584, 585, 611, 614	SLPS*S*PSHSAASTPVAGQASNGGHTSDYSSS*LPS*SPNVGHR		36259.5	27422	35388.9	43612.2
AGAP2	arf-GAP with GTPase, ANK repeat and PH domain-containing protein 2 isoform PIKE-L	Q99490	584, 589, 600, 614	SLPS*SPSHS*AASTPVAGQAS*NGGHTSDYSSSLPS*SPNVGHR		36259.5	27422	35388.9	43612.2
AGAP2	arf-GAP with GTPase, ANK repeat and PH domain-containing protein 2 isoform PIKE-L	Q99490	584, 592, 600, 614	SLPS*SPSHSAAS*TPVAGQAS*NGGHTSDYSSSLPS*SPNVGHR		36259.5	27422	35388.9	43612.2
AGAP2	arf-GAP with GTPase, ANK repeat and PH domain-containing protein 2 isoform PIKE-L	Q99490	584, 592, 610, 614	SLPS*SPSHSAAS*TPVAGQASNGGHTSDYSS*SLPS*SPNVGHR		36259.5	27422	35388.9	43612.2
AGAP2	arf-GAP with GTPase, ANK repeat and PH domain-containing protein 2 isoform PIKE-L	Q99490	584, 592, 611, 614	SLPS*SPSHSAAS*TPVAGQASNGGHTSDYSSS*LPS*SPNVGHR		36259.5	27422	35388.9	43612.2
AGAP2	arf-GAP with GTPase, ANK repeat and PH domain-containing protein 2 isoform PIKE-L	Q99490	584, 593, 609, 614	SLPS*SPSHSAAST*PVAGQASNGGHTSDYS*SSLPS*SPNVGHR		36259.5	27422	35388.9	43612.2
AGAP2	arf-GAP with GTPase, ANK repeat and PH domain-containing protein 2 isoform PIKE-L	Q99490	584, 593, 611, 615	SLPS*SPSHSAAST*PVAGQASNGGHTSDYSSS*LPSS*PNVGHR		36259.5	27422	35388.9	43612.2
AGAP2	arf-GAP with GTPase, ANK repeat and PH domain-containing protein 2 isoform PIKE-L	Q99490	584, 605, 610, 614	SLPS*SPSHSAASTPVAGQASNGGHT*SDYSS*SLPS*SPNVGHR		36259.5	27422	35388.9	43612.2
AGAP2	arf-GAP with GTPase, ANK repeat and PH domain-containing protein 2 isoform PIKE-L	Q99490	584, 606, 611, 615	SLPS*SPSHSAASTPVAGQASNGGHTS*DYSSS*LPSS*PNVGHR		36259.5	27422	35388.9	43612.2
AGAP2	arf-GAP with GTPase, ANK repeat and PH domain-containing protein 2 isoform PIKE-L	Q99490	585, 587, 611, 614	SLPSS*PS*HSAASTPVAGQASNGGHTSDYSSS*LPS*SPNVGHR		36259.5	27422	35388.9	43612.2
AGAP2	arf-GAP with GTPase, ANK repeat and PH domain-containing protein 2 isoform PIKE-L	Q99490	585, 600, 611, 614	SLPSS*PSHSAASTPVAGQAS*NGGHTSDYSSS*LPS*SPNVGHR		36259.5	27422	35388.9	43612.2
AGAP2	arf-GAP with GTPase, ANK repeat and PH domain-containing protein 2 isoform PIKE-L	Q99490	585, 606, 611, 614	SLPSS*PSHSAASTPVAGQASNGGHTS*DYSSS*LPS*SPNVGHR		36259.5	27422	35388.9	43612.2
AGAP2	arf-GAP with GTPase, ANK repeat and PH domain-containing protein 2 isoform PIKE-L	Q99490	587, 589, 600, 614	SLPSSPS*HS*AASTPVAGQAS*NGGHTSDYSSSLPS*SPNVGHR		36259.5	27422	35388.9	43612.2
AGAP2	arf-GAP with GTPase, ANK repeat and PH domain-containing protein 2 isoform PIKE-L	Q99490	587, 592, 611, 615	SLPSSPS*HSAAS*TPVAGQASNGGHTSDYSSS*LPSS*PNVGHR		36259.5	27422	35388.9	43612.2
AGAP2	arf-GAP with GTPase, ANK repeat and PH domain-containing protein 2 isoform PIKE-L	Q99490	587, 600, 611, 615	SLPSSPS*HSAASTPVAGQAS*NGGHTSDYSSS*LPSS*PNVGHR		36259.5	27422	35388.9	43612.2
AGAP2	arf-GAP with GTPase, ANK repeat and PH domain-containing protein 2 isoform PIKE-L	Q99490	587, 606, 608, 614	SLPSSPS*HSAASTPVAGQASNGGHTS*DY*SSSLPS*SPNVGHR		36259.5	27422	35388.9	43612.2
AGAP2	arf-GAP with GTPase, ANK repeat and PH domain-containing protein 2 isoform PIKE-L	Q99490	587, 606, 610, 614	SLPSSPS*HSAASTPVAGQASNGGHTS*DYSS*SLPS*SPNVGHR		36259.5	27422	35388.9	43612.2
AGAP2	arf-GAP with GTPase, ANK repeat and PH domain-containing protein 2 isoform PIKE-L	Q99490	587, 606, 611, 614	SLPSSPS*HSAASTPVAGQASNGGHTS*DYSSS*LPS*SPNVGHR		36259.5	27422	35388.9	43612.2
AGAP2	arf-GAP with GTPase, ANK repeat and PH domain-containing protein 2 isoform PIKE-L	Q99490	587, 608, 611, 614	SLPSSPS*HSAASTPVAGQASNGGHTSDY*SSS*LPS*SPNVGHR		36259.5	27422	35388.9	43612.2
AGAP2	arf-GAP with GTPase, ANK repeat and PH domain-containing protein 2 isoform PIKE-L	Q99490	589, 592, 610, 614	SLPSSPSHS*AAS*TPVAGQASNGGHTSDYSS*SLPS*SPNVGHR		36259.5	27422	35388.9	43612.2
AGAP2	arf-GAP with GTPase, ANK repeat and PH domain-containing protein 2 isoform PIKE-L	Q99490	589, 593, 610, 615	SLPSSPSHS*AAST*PVAGQASNGGHTSDYSS*SLPSS*PNVGHR		36259.5	27422	35388.9	43612.2
AGAP2	arf-GAP with GTPase, ANK repeat and PH domain-containing protein 2 isoform PIKE-L	Q99490	589, 605, 606, 614	SLPSSPSHS*AASTPVAGQASNGGHT*S*DYSSSLPS*SPNVGHR		36259.5	27422	35388.9	43612.2
AGAP2	arf-GAP with GTPase, ANK repeat and PH domain-containing protein 2 isoform PIKE-L	Q99490	589, 606, 610, 614	SLPSSPSHS*AASTPVAGQASNGGHTS*DYSS*SLPS*SPNVGHR		36259.5	27422	35388.9	43612.2
AGAP2	arf-GAP with GTPase, ANK repeat and PH domain-containing protein 2 isoform PIKE-L	Q99490	581, 593, 614	S*LPSSPSHSAAST*PVAGQASNGGHTSDYSSSLPS*SPNVGHR		97089.4	95951.5	77155.9	120428
AGAP2	arf-GAP with GTPase, ANK repeat and PH domain-containing protein 2 isoform PIKE-L	Q99490	581, 611, 614	S*LPSSPSHSAASTPVAGQASNGGHTSDYSSS*LPS*SPNVGHR		97089.4	95951.5	77155.9	120428
AGAP2	arf-GAP with GTPase, ANK repeat and PH domain-containing protein 2 isoform PIKE-L	Q99490	584, 600, 614	SLPS*SPSHSAASTPVAGQAS*NGGHTSDYSSSLPS*SPNVGHR		97089.4	95951.5	77155.9	120428
AGAP2	arf-GAP with GTPase, ANK repeat and PH domain-containing protein 2 isoform PIKE-L	Q99490	584, 605, 614	SLPS*SPSHSAASTPVAGQASNGGHT*SDYSSSLPS*SPNVGHR		97089.4	95951.5	77155.9	120428
AGAP2	arf-GAP with GTPase, ANK repeat and PH domain-containing protein 2 isoform PIKE-L	Q99490	584, 606, 614	SLPS*SPSHSAASTPVAGQASNGGHTS*DYSSSLPS*SPNVGHR		97089.4	95951.5	77155.9	120428
AGAP2	arf-GAP with GTPase, ANK repeat and PH domain-containing protein 2 isoform PIKE-L	Q99490	584, 610, 614	SLPS*SPSHSAASTPVAGQASNGGHTSDYSS*SLPS*SPNVGHR		97089.4	95951.5	77155.9	120428
AGAP2	arf-GAP with GTPase, ANK repeat and PH domain-containing protein 2 isoform PIKE-L	Q99490	584, 610, 615	SLPS*SPSHSAASTPVAGQASNGGHTSDYSS*SLPSS*PNVGHR		97089.4	95951.5	77155.9	120428
AGAP2	arf-GAP with GTPase, ANK repeat and PH domain-containing protein 2 isoform PIKE-L	Q99490	584, 611, 614	SLPS*SPSHSAASTPVAGQASNGGHTSDYSSS*LPS*SPNVGHR		97089.4	95951.5	77155.9	120428
AGAP2	arf-GAP with GTPase, ANK repeat and PH domain-containing protein 2 isoform PIKE-L	Q99490	585, 592, 614	SLPSS*PSHSAAS*TPVAGQASNGGHTSDYSSSLPS*SPNVGHR		97089.4	95951.5	77155.9	120428
AGAP2	arf-GAP with GTPase, ANK repeat and PH domain-containing protein 2 isoform PIKE-L	Q99490	585, 605, 614	SLPSS*PSHSAASTPVAGQASNGGHT*SDYSSSLPS*SPNVGHR		97089.4	95951.5	77155.9	120428
AGAP2	arf-GAP with GTPase, ANK repeat and PH domain-containing protein 2 isoform PIKE-L	Q99490	585, 605, 615	SLPSS*PSHSAASTPVAGQASNGGHT*SDYSSSLPSS*PNVGHR		97089.4	95951.5	77155.9	120428
AGAP2	arf-GAP with GTPase, ANK repeat and PH domain-containing protein 2 isoform PIKE-L	Q99490	585, 606, 614	SLPSS*PSHSAASTPVAGQASNGGHTS*DYSSSLPS*SPNVGHR		97089.4	95951.5	77155.9	120428
AGAP2	arf-GAP with GTPase, ANK repeat and PH domain-containing protein 2 isoform PIKE-L	Q99490	585, 608, 614	SLPSS*PSHSAASTPVAGQASNGGHTSDY*SSSLPS*SPNVGHR		97089.4	95951.5	77155.9	120428
AGAP2	arf-GAP with GTPase, ANK repeat and PH domain-containing protein 2 isoform PIKE-L	Q99490	585, 610, 614	SLPSS*PSHSAASTPVAGQASNGGHTSDYSS*SLPS*SPNVGHR		97089.4	95951.5	77155.9	120428
AGAP2	arf-GAP with GTPase, ANK repeat and PH domain-containing protein 2 isoform PIKE-L	Q99490	585, 611, 615	SLPSS*PSHSAASTPVAGQASNGGHTSDYSSS*LPSS*PNVGHR		97089.4	95951.5	77155.9	120428
AGAP2	arf-GAP with GTPase, ANK repeat and PH domain-containing protein 2 isoform PIKE-L	Q99490	587, 593, 614	SLPSSPS*HSAAST*PVAGQASNGGHTSDYSSSLPS*SPNVGHR		97089.4	95951.5	77155.9	120428
AGAP2	arf-GAP with GTPase, ANK repeat and PH domain-containing protein 2 isoform PIKE-L	Q99490	587, 600, 615	SLPSSPS*HSAASTPVAGQAS*NGGHTSDYSSSLPSS*PNVGHR		97089.4	95951.5	77155.9	120428
AGAP2	arf-GAP with GTPase, ANK repeat and PH domain-containing protein 2 isoform PIKE-L	Q99490	587, 605, 615	SLPSSPS*HSAASTPVAGQASNGGHT*SDYSSSLPSS*PNVGHR		97089.4	95951.5	77155.9	120428
AGAP2	arf-GAP with GTPase, ANK repeat and PH domain-containing protein 2 isoform PIKE-L	Q99490	587, 606, 614	SLPSSPS*HSAASTPVAGQASNGGHTS*DYSSSLPS*SPNVGHR		97089.4	95951.5	77155.9	120428
AGAP2	arf-GAP with GTPase, ANK repeat and PH domain-containing protein 2 isoform PIKE-L	Q99490	587, 610, 614	SLPSSPS*HSAASTPVAGQASNGGHTSDYSS*SLPS*SPNVGHR		97089.4	95951.5	77155.9	120428
AGAP2	arf-GAP with GTPase, ANK repeat and PH domain-containing protein 2 isoform PIKE-L	Q99490	589, 593, 614	SLPSSPSHS*AAST*PVAGQASNGGHTSDYSSSLPS*SPNVGHR		97089.4	95951.5	77155.9	120428
AGAP2	arf-GAP with GTPase, ANK repeat and PH domain-containing protein 2 isoform PIKE-L	Q99490	589, 606, 614	SLPSSPSHS*AASTPVAGQASNGGHTS*DYSSSLPS*SPNVGHR		97089.4	95951.5	77155.9	120428
AGAP2	arf-GAP with GTPase, ANK repeat and PH domain-containing protein 2 isoform PIKE-L	Q99490	589, 608, 614	SLPSSPSHS*AASTPVAGQASNGGHTSDY*SSSLPS*SPNVGHR		97089.4	95951.5	77155.9	120428
AGAP2	arf-GAP with GTPase, ANK repeat and PH domain-containing protein 2 isoform PIKE-L	Q99490	589, 610, 614	SLPSSPSHS*AASTPVAGQASNGGHTSDYSS*SLPS*SPNVGHR		97089.4	95951.5	77155.9	120428
AGAP2	arf-GAP with GTPase, ANK repeat and PH domain-containing protein 2 isoform PIKE-L	Q99490	589, 610, 615	SLPSSPSHS*AASTPVAGQASNGGHTSDYSS*SLPSS*PNVGHR		97089.4	95951.5	77155.9	120428
AGAP2	arf-GAP with GTPase, ANK repeat and PH domain-containing protein 2 isoform PIKE-L	Q99490	589, 611, 614	SLPSSPSHS*AASTPVAGQASNGGHTSDYSSS*LPS*SPNVGHR		97089.4	95951.5	77155.9	120428
AGAP2	arf-GAP with GTPase, ANK repeat and PH domain-containing protein 2 isoform PIKE-L	Q99490	593, 606, 614	SLPSSPSHSAAST*PVAGQASNGGHTS*DYSSSLPS*SPNVGHR		97089.4	95951.5	77155.9	120428
AGAP2	arf-GAP with GTPase, ANK repeat and PH domain-containing protein 2 isoform PIKE-L	Q99490	593, 609, 614	SLPSSPSHSAAST*PVAGQASNGGHTSDYS*SSLPS*SPNVGHR		97089.4	95951.5	77155.9	120428
AGAP2	arf-GAP with GTPase, ANK repeat and PH domain-containing protein 2 isoform PIKE-L	Q99490	581, 614	S*LPSSPSHSAASTPVAGQASNGGHTSDYSSSLPS*SPNVGHR		380829	237265	242953	323121
AGAP2	arf-GAP with GTPase, ANK repeat and PH domain-containing protein 2 isoform PIKE-L	Q99490	581, 615	S*LPSSPSHSAASTPVAGQASNGGHTSDYSSSLPSS*PNVGHR		380829	237265	242953	323121
AGAP2	arf-GAP with GTPase, ANK repeat and PH domain-containing protein 2 isoform PIKE-L	Q99490	584, 614	SLPS*SPSHSAASTPVAGQASNGGHTSDYSSSLPS*SPNVGHR		380829	237265	242953	323121
AGAP2	arf-GAP with GTPase, ANK repeat and PH domain-containing protein 2 isoform PIKE-L	Q99490	585, 614	SLPSS*PSHSAASTPVAGQASNGGHTSDYSSSLPS*SPNVGHR		380829	237265	242953	323121
AGAP2	arf-GAP with GTPase, ANK repeat and PH domain-containing protein 2 isoform PIKE-L	Q99490	585, 615	SLPSS*PSHSAASTPVAGQASNGGHTSDYSSSLPSS*PNVGHR		380829	237265	242953	323121
AGAP2	arf-GAP with GTPase, ANK repeat and PH domain-containing protein 2 isoform PIKE-L	Q99490	587, 614	SLPSSPS*HSAASTPVAGQASNGGHTSDYSSSLPS*SPNVGHR		380829	237265	242953	323121
AGAP2	arf-GAP with GTPase, ANK repeat and PH domain-containing protein 2 isoform PIKE-L	Q99490	592, 615	SLPSSPSHSAAS*TPVAGQASNGGHTSDYSSSLPSS*PNVGHR		380829	237265	242953	323121
AGAP2	arf-GAP with GTPase, ANK repeat and PH domain-containing protein 2 isoform PIKE-L	Q99490	584	SLPS*SPSHSAASTPVAGQASNGGHTSDYSSSLPSSPNVGHR		181457	150884	137459	171295
AGAP2	arf-GAP with GTPase, ANK repeat and PH domain-containing protein 2 isoform PIKE-L	Q99490	585	SLPSS*PSHSAASTPVAGQASNGGHTSDYSSSLPSSPNVGHR		181457	150884	137459	171295
AGAP2	arf-GAP with GTPase, ANK repeat and PH domain-containing protein 2 isoform PIKE-L	Q99490	587	SLPSSPS*HSAASTPVAGQASNGGHTSDYSSSLPSSPNVGHR		181457	150884	137459	171295
AGAP2	arf-GAP with GTPase, ANK repeat and PH domain-containing protein 2 isoform PIKE-L	Q99490	593	SLPSSPSHSAAST*PVAGQASNGGHTSDYSSSLPSSPNVGHR		181457	150884	137459	171295
AGAP2	arf-GAP with GTPase, ANK repeat and PH domain-containing protein 2 isoform PIKE-L	Q99490	614	SLPSSPSHSAASTPVAGQASNGGHTSDYSSSLPS*SPNVGHR		181457	150884	137459	171295
AGAP2	arf-GAP with GTPase, ANK repeat and PH domain-containing protein 2 isoform PIKE-L	Q99490	615	SLPSSPSHSAASTPVAGQASNGGHTSDYSSSLPSS*PNVGHR		181457	150884	137459	171295
AGAP2	arf-GAP with GTPase, ANK repeat and PH domain-containing protein 2 isoform PIKE-L	Q99490	584, 615	SLPS*SPSHSAASTPVAGQASNGGHTSDYSSSLPSS*PNVGHR		13544.8	13469	9964.66	14787.5
AGAP2	arf-GAP with GTPase, ANK repeat and PH domain-containing protein 2 isoform PIKE-L	Q99490	634	AEAAAVAGLS*TPGSLHR		45400.3	46881.5	34262.6	46931.7
AGAP2	arf-GAP with GTPase, ANK repeat and PH domain-containing protein 2 isoform PIKE-L	Q99490	635	AEAAAVAGLST*PGSLHR		198186	188681	141140	147168
AGAP3	arf-GAP with GTPase, ANK repeat and PH domain-containing protein 3 isoform b	Q96P47	323	IETIAASS*TPTPIR		49525.4	59117.3	56278.4	64264
AGAP3	arf-GAP with GTPase, ANK repeat and PH domain-containing protein 3 isoform b	Q96P47	324	IETIAASST*PTPIRK		27303.6	30078.6	31170.8	31765
AGFG1	arf-GAP domain and FG repeats-containing protein 1 isoform 1	P52594	154	VVASVHASISGSSASSTSST*PEVKPLK		31735.1	28247.5	23800.4	22514.5
AGFG2	arf-GAP domain and FG repeats-containing protein 2	O95081	162	GSAS*TPVQGSIPEGKPLR		17117.6	14911.2	20892.8	23402.7
AGFG2	arf-GAP domain and FG repeats-containing protein 2	O95081	163	GSAST*PVQGSIPEGKPLR		132495	146551	138298	130547
AGFG2	arf-GAP domain and FG repeats-containing protein 2	O95081	468	LGQRPLSQPAGISTNPFMTGPSSS*PFASKPPTTNPFL		14314.4	12270.4	12260	9451.67
AGFG2	arf-GAP domain and FG repeats-containing protein 2	O95081	466	LGQRPLSQPAGISTNPFM#TGPS*SSPFASKPPTTNPFL		216232	233824	164969	160316
AGFG2	arf-GAP domain and FG repeats-containing protein 2	O95081	467	LGQRPLSQPAGISTNPFM#TGPSS*SPFASKPPTTNPFL		216232	233824	164969	160316
AHCTF1	protein ELYS	Q8WYP5	1205, 1214, 1218, 1222	S*TLRSTPLAS*PSPS*PGRS*PQR		130091	134569	250828	225581
AHCTF1	protein ELYS	Q8WYP5	1206, 1214, 1218, 1222	ST*LRSTPLAS*PSPS*PGRS*PQR		130091	134569	250828	225581
AHCTF1	protein ELYS	Q8WYP5	1209, 1214, 1218, 1222	STLRS*TPLAS*PSPS*PGRS*PQR		130091	134569	250828	225581
AHCTF1	protein ELYS	Q8WYP5	1210, 1214, 1218, 1222	STLRST*PLAS*PSPS*PGRS*PQR		130091	134569	250828	225581
AHCTF1	protein ELYS	Q8WYP5	1209, 1222	STLRS*TPLASPSPSPGRS*PQR		108271	128828	186535	154091
AHCTF1	protein ELYS	Q8WYP5	1210, 1222	STLRST*PLASPSPSPGRS*PQR		108271	128828	186535	154091
AHCTF1	protein ELYS	Q8WYP5	1205, 1218, 1222	S*TLRSTPLASPSPS*PGRS*PQR		166671	160469	228404	210766
AHCTF1	protein ELYS	Q8WYP5	1206, 1214, 1218	ST*LRSTPLAS*PSPS*PGRSPQR		166671	160469	228404	210766
AHCTF1	protein ELYS	Q8WYP5	1206, 1214, 1222	ST*LRSTPLAS*PSPSPGRS*PQR		166671	160469	228404	210766
AHCTF1	protein ELYS	Q8WYP5	1206, 1216, 1222	ST*LRSTPLASPS*PSPGRS*PQR		166671	160469	228404	210766
AHCTF1	protein ELYS	Q8WYP5	1206, 1218, 1222	ST*LRSTPLASPSPS*PGRS*PQR		166671	160469	228404	210766
AHCTF1	protein ELYS	Q8WYP5	1209, 1214, 1222	STLRS*TPLAS*PSPSPGRS*PQR		166671	160469	228404	210766
AHCTF1	protein ELYS	Q8WYP5	1210, 1214, 1218	STLRST*PLAS*PSPS*PGRSPQR		166671	160469	228404	210766
AHCTF1	protein ELYS	Q8WYP5	1210, 1214, 1222	STLRST*PLAS*PSPSPGRS*PQR		166671	160469	228404	210766
AHCTF1	protein ELYS	Q8WYP5	1210, 1216, 1222	STLRST*PLASPS*PSPGRS*PQR		166671	160469	228404	210766
AHCTF1	protein ELYS	Q8WYP5	1210, 1218, 1222	STLRST*PLASPSPS*PGRS*PQR		166671	160469	228404	210766
AHDC1	AT-hook DNA-binding motif-containing protein 1	Q5TGY3	1095	GTTASATSAASAASSSSSSFQPS*PENCR		116699	108502	108882	94341.4
AHNAK	neuroblast differentiation-associated protein AHNAK isoform 1	Q09666	5415	LPQFGIST*PGSDLHVNAK	DOWN	62473.3	54774.2	43712.9	28088.8
AHNAK	neuroblast differentiation-associated protein AHNAK isoform 1	Q09666	637	MPTFS*TPGAK	DOWN	27977.9	35121.8	20916.4	16805.8
AHNAK	neuroblast differentiation-associated protein AHNAK isoform 1	Q09666	2397	ISMPDLDLHLKS*PK	DOWN	52742	42358.2	26377	31742.8
AHNAK	neuroblast differentiation-associated protein AHNAK isoform 1	Q09666	5780, 5782, 5793	HRS*NS*FSDEREFSGPS*TPTGTLEFEGGEVSLEGGK	DOWN	17348.7	23172.8	66960	26185.7
AHNAK	neuroblast differentiation-associated protein AHNAK isoform 1	Q09666	5784, 5793	HRSNSFS*DEREFSGPS*TPTGTLEFEGGEVSLEGGK	DOWN	23612.6	19208.6	71252.7	21094.3
AHNAK	neuroblast differentiation-associated protein AHNAK isoform 1	Q09666	5780, 5784, 5794	HRS*NSFS*DEREFSGPST*PTGTLEFEGGEVSLEGGK	DOWN	145246	156628	284184	318966
AHNAK	neuroblast differentiation-associated protein AHNAK isoform 1	Q09666	5780, 5790, 5796	HRS*NSFSDEREFS*GPSTPT*GTLEFEGGEVSLEGGK	DOWN	145246	156628	284184	318966
AHNAK	neuroblast differentiation-associated protein AHNAK isoform 1	Q09666	5782, 5784, 5794	HRSNS*FS*DEREFSGPST*PTGTLEFEGGEVSLEGGK	DOWN	145246	156628	284184	318966
AHNAK	neuroblast differentiation-associated protein AHNAK isoform 1	Q09666	5782, 5790, 5796	HRSNS*FSDEREFS*GPSTPT*GTLEFEGGEVSLEGGK	DOWN	145246	156628	284184	318966
AHNAK	neuroblast differentiation-associated protein AHNAK isoform 1	Q09666	5780, 5794	S*NSFSDEREFSGPST*PTGTLEFEGGEVSLEGGK	DOWN	154172	303863	416168	366988
AHNAK	neuroblast differentiation-associated protein AHNAK isoform 1	Q09666	5782, 5793	SNS*FSDEREFSGPS*TPTGTLEFEGGEVSLEGGK	DOWN	154172	303863	416168	366988
AHNAK	neuroblast differentiation-associated protein AHNAK isoform 1	Q09666	5782, 5794	SNS*FSDEREFSGPST*PTGTLEFEGGEVSLEGGK	DOWN	154172	303863	416168	366988
AHNAK	neuroblast differentiation-associated protein AHNAK isoform 1	Q09666	5796	EFSGPSTPT*GTLEFEGGEVSLEGGKVK	DOWN	255198	375715	538247	336431
AHNAK	neuroblast differentiation-associated protein AHNAK isoform 1	Q09666	5780, 5782, 5796	HRS*NS*FSDEREFSGPSTPT*GTLEFEGGEVSLEGGK	DOWN	513804	683762	1.04294e+06	645203
AHNAK	neuroblast differentiation-associated protein AHNAK isoform 1	Q09666	5782, 5784, 5793	HRSNS*FS*DEREFSGPS*TPTGTLEFEGGEVSLEGGK	DOWN	513804	683762	1.04294e+06	645203
AHNAK	neuroblast differentiation-associated protein AHNAK isoform 1	Q09666	5784, 5790, 5793	HRSNSFS*DEREFS*GPS*TPTGTLEFEGGEVSLEGGK	DOWN	513804	683762	1.04294e+06	645203
AHNAK	neuroblast differentiation-associated protein AHNAK isoform 1	Q09666	5784, 5796, 5798	HRSNSFS*DEREFSGPSTPT*GT*LEFEGGEVSLEGGK	DOWN	513804	683762	1.04294e+06	645203
AHNAK	neuroblast differentiation-associated protein AHNAK isoform 1	Q09666	5790, 5793, 5794	HRSNSFSDEREFS*GPS*T*PTGTLEFEGGEVSLEGGK	DOWN	513804	683762	1.04294e+06	645203
AHNAK	neuroblast differentiation-associated protein AHNAK isoform 1	Q09666	5790, 5794, 5796	HRSNSFSDEREFS*GPST*PT*GTLEFEGGEVSLEGGK	DOWN	513804	683762	1.04294e+06	645203
AHNAK	neuroblast differentiation-associated protein AHNAK isoform 1	Q09666	5790, 5794, 5798	HRSNSFSDEREFS*GPST*PTGT*LEFEGGEVSLEGGK	DOWN	513804	683762	1.04294e+06	645203
AHNAK	neuroblast differentiation-associated protein AHNAK isoform 1	Q09666	5790, 5796, 5798	HRSNSFSDEREFS*GPSTPT*GT*LEFEGGEVSLEGGK	DOWN	513804	683762	1.04294e+06	645203
AHNAK	neuroblast differentiation-associated protein AHNAK isoform 1	Q09666	5793, 5794, 5796	HRSNSFSDEREFSGPS*T*PT*GTLEFEGGEVSLEGGK	DOWN	513804	683762	1.04294e+06	645203
AHNAK	neuroblast differentiation-associated protein AHNAK isoform 1	Q09666	5793, 5794, 5798	HRSNSFSDEREFSGPS*T*PTGT*LEFEGGEVSLEGGK	DOWN	513804	683762	1.04294e+06	645203
AHNAK	neuroblast differentiation-associated protein AHNAK isoform 1	Q09666	5793, 5796, 5798	HRSNSFSDEREFSGPS*TPT*GT*LEFEGGEVSLEGGK	DOWN	513804	683762	1.04294e+06	645203
AHNAK	neuroblast differentiation-associated protein AHNAK isoform 1	Q09666	5794, 5796, 5798	HRSNSFSDEREFSGPST*PT*GT*LEFEGGEVSLEGGK	DOWN	513804	683762	1.04294e+06	645203
AHNAK	neuroblast differentiation-associated protein AHNAK isoform 1	Q09666	5780, 5782, 5793, 5794	HRS*NS*FSDEREFSGPS*T*PTGTLEFEGGEVSLEGGK	DOWN	29341.5	25161.2	24589.3	50960.2
AHNAK	neuroblast differentiation-associated protein AHNAK isoform 1	Q09666	5780, 5796	S*NSFSDEREFSGPSTPT*GTLEFEGGEVSLEGGK	DOWN	52280.2	95906.6	90840.1	61724.1
AHNAK	neuroblast differentiation-associated protein AHNAK isoform 1	Q09666	5782, 5796	SNS*FSDEREFSGPSTPT*GTLEFEGGEVSLEGGK	DOWN	52280.2	95906.6	90840.1	61724.1
AHNAK	neuroblast differentiation-associated protein AHNAK isoform 1	Q09666	5780, 5790, 5794	S*NSFSDEREFS*GPST*PTGTLEFEGGEVSLEGGK	DOWN	41819.9	55602.8	56561.2	54327.4
AHNAK	neuroblast differentiation-associated protein AHNAK isoform 1	Q09666	5790, 5794	EFS*GPST*PTGTLEFEGGEVSLEGGK	DOWN	22891.9	17269.6	22579.1	18126.7
AHNAK	neuroblast differentiation-associated protein AHNAK isoform 1	Q09666	5790, 5793	EFS*GPS*TPTGTLEFEGGEVSLEGGK	DOWN	434646	480508	526517	362370
AHNAK	neuroblast differentiation-associated protein AHNAK isoform 1	Q09666	5790, 5796	EFS*GPSTPT*GTLEFEGGEVSLEGGK	DOWN	434646	480508	526517	362370
AHNAK	neuroblast differentiation-associated protein AHNAK isoform 1	Q09666	5793, 5794	EFSGPS*T*PTGTLEFEGGEVSLEGGK	DOWN	434646	480508	526517	362370
AHNAK	neuroblast differentiation-associated protein AHNAK isoform 1	Q09666	5794, 5796	EFSGPST*PT*GTLEFEGGEVSLEGGK	DOWN	434646	480508	526517	362370
AHNAK	neuroblast differentiation-associated protein AHNAK isoform 1	Q09666	5794, 5798	EFSGPST*PTGT*LEFEGGEVSLEGGK	DOWN	434646	480508	526517	362370
AHNAK	neuroblast differentiation-associated protein AHNAK isoform 1	Q09666	5780, 5782, 5784, 5793	HRS*NS*FS*DEREFSGPS*TPTGTLEFEGGEVSLEGGK	DOWN	190350	165241	161864	175162
AHNAK	neuroblast differentiation-associated protein AHNAK isoform 1	Q09666	5780, 5782, 5784, 5794	HRS*NS*FS*DEREFSGPST*PTGTLEFEGGEVSLEGGK	DOWN	190350	165241	161864	175162
AHNAK	neuroblast differentiation-associated protein AHNAK isoform 1	Q09666	5780, 5782, 5784, 5796	HRS*NS*FS*DEREFSGPSTPT*GTLEFEGGEVSLEGGK	DOWN	190350	165241	161864	175162
AHNAK	neuroblast differentiation-associated protein AHNAK isoform 1	Q09666	5780, 5782, 5790, 5794	HRS*NS*FSDEREFS*GPST*PTGTLEFEGGEVSLEGGK	DOWN	190350	165241	161864	175162
AHNAK	neuroblast differentiation-associated protein AHNAK isoform 1	Q09666	5780, 5782, 5793, 5796	HRS*NS*FSDEREFSGPS*TPT*GTLEFEGGEVSLEGGK	DOWN	190350	165241	161864	175162
AHNAK	neuroblast differentiation-associated protein AHNAK isoform 1	Q09666	5780, 5782, 5793, 5798	HRS*NS*FSDEREFSGPS*TPTGT*LEFEGGEVSLEGGK	DOWN	190350	165241	161864	175162
AHNAK	neuroblast differentiation-associated protein AHNAK isoform 1	Q09666	5780, 5782, 5794, 5796	HRS*NS*FSDEREFSGPST*PT*GTLEFEGGEVSLEGGK	DOWN	190350	165241	161864	175162
AHNAK	neuroblast differentiation-associated protein AHNAK isoform 1	Q09666	5780, 5782, 5794, 5798	HRS*NS*FSDEREFSGPST*PTGT*LEFEGGEVSLEGGK	DOWN	190350	165241	161864	175162
AHNAK	neuroblast differentiation-associated protein AHNAK isoform 1	Q09666	5780, 5782, 5796, 5798	HRS*NS*FSDEREFSGPSTPT*GT*LEFEGGEVSLEGGK	DOWN	190350	165241	161864	175162
AHNAK	neuroblast differentiation-associated protein AHNAK isoform 1	Q09666	5780, 5784, 5790, 5793	HRS*NSFS*DEREFS*GPS*TPTGTLEFEGGEVSLEGGK	DOWN	190350	165241	161864	175162
AHNAK	neuroblast differentiation-associated protein AHNAK isoform 1	Q09666	5780, 5784, 5790, 5794	HRS*NSFS*DEREFS*GPST*PTGTLEFEGGEVSLEGGK	DOWN	190350	165241	161864	175162
AHNAK	neuroblast differentiation-associated protein AHNAK isoform 1	Q09666	5780, 5784, 5793, 5798	HRS*NSFS*DEREFSGPS*TPTGT*LEFEGGEVSLEGGK	DOWN	190350	165241	161864	175162
AHNAK	neuroblast differentiation-associated protein AHNAK isoform 1	Q09666	5780, 5784, 5794, 5796	HRS*NSFS*DEREFSGPST*PT*GTLEFEGGEVSLEGGK	DOWN	190350	165241	161864	175162
AHNAK	neuroblast differentiation-associated protein AHNAK isoform 1	Q09666	5782, 5784, 5790, 5796	HRSNS*FS*DEREFS*GPSTPT*GTLEFEGGEVSLEGGK	DOWN	190350	165241	161864	175162
AHNAK	neuroblast differentiation-associated protein AHNAK isoform 1	Q09666	5782, 5784, 5793, 5798	HRSNS*FS*DEREFSGPS*TPTGT*LEFEGGEVSLEGGK	DOWN	190350	165241	161864	175162
AHNAK	neuroblast differentiation-associated protein AHNAK isoform 1	Q09666	5782, 5784, 5794, 5796	HRSNS*FS*DEREFSGPST*PT*GTLEFEGGEVSLEGGK	DOWN	190350	165241	161864	175162
AHNAK	neuroblast differentiation-associated protein AHNAK isoform 1	Q09666	5782, 5784, 5796, 5798	HRSNS*FS*DEREFSGPSTPT*GT*LEFEGGEVSLEGGK	DOWN	190350	165241	161864	175162
AHNAK	neuroblast differentiation-associated protein AHNAK isoform 1	Q09666	5790, 5793, 5794, 5796	HRSNSFSDEREFS*GPS*T*PT*GTLEFEGGEVSLEGGK	DOWN	190350	165241	161864	175162
AHNAK	neuroblast differentiation-associated protein AHNAK isoform 1	Q09666	5790, 5793, 5794, 5798	HRSNSFSDEREFS*GPS*T*PTGT*LEFEGGEVSLEGGK	DOWN	190350	165241	161864	175162
AHNAK	neuroblast differentiation-associated protein AHNAK isoform 1	Q09666	5790, 5793, 5796, 5798	HRSNSFSDEREFS*GPS*TPT*GT*LEFEGGEVSLEGGK	DOWN	190350	165241	161864	175162
AHNAK	neuroblast differentiation-associated protein AHNAK isoform 1	Q09666	490	VKT*PEMIIQKPK	DOWN	1.58867e+06	1.47814e+06	1.55312e+06	1.3328e+06
AHNAK	neuroblast differentiation-associated protein AHNAK isoform 1	Q09666	5780, 5782, 5794	HRS*NS*FSDEREFSGPST*PTGTLEFEGGEVSLEGGKVK	DOWN	42415.1	35442.7	35722.5	36320.3
AHNAK	neuroblast differentiation-associated protein AHNAK isoform 1	Q09666	5780, 5790, 5793	HRS*NSFSDEREFS*GPS*TPTGTLEFEGGEVSLEGGKVK	DOWN	42415.1	35442.7	35722.5	36320.3
AHNAK	neuroblast differentiation-associated protein AHNAK isoform 1	Q09666	5784, 5790, 5794	HRSNSFS*DEREFS*GPST*PTGTLEFEGGEVSLEGGKVK	DOWN	42415.1	35442.7	35722.5	36320.3
AHNAK	neuroblast differentiation-associated protein AHNAK isoform 1	Q09666	5784, 5796	HRSNSFS*DEREFSGPSTPT*GTLEFEGGEVSLEGGKVK	DOWN	14902.1	18852.3	12668.5	14298.5
AHNAK	neuroblast differentiation-associated protein AHNAK isoform 1	Q09666	5793	EFSGPS*TPTGTLEFEGGEVSLEGGK	DOWN	8.89856e+06	8.8115e+06	5.70894e+06	7.89662e+06
AHNAK	neuroblast differentiation-associated protein AHNAK isoform 1	Q09666	5794	EFSGPST*PTGTLEFEGGEVSLEGGK	DOWN	8.89856e+06	8.8115e+06	5.70894e+06	7.89662e+06
AIM1	absent in melanoma 1 protein	Q9Y4K1	329	VM#PNS*PQNGVLVK		50435.4	95384.6	90121.6	107251
AKAP1	A-kinase anchor protein 1, mitochondrial	Q92667	69	VVS*TPPSVTEPPEKELSTVSK		14056.8	11825.2	11796.8	18114.8
AKAP1	A-kinase anchor protein 1, mitochondrial	Q92667	169	SAEVCKQDS*PFSR		57165.9	72466.9	56057.3	47942.8
AKAP1	A-kinase anchor protein 1, mitochondrial	Q92667	70	VVST*PPSVTEPPEKELSTVSK		467089	370425	311767	330893
AKAP11	A-kinase anchor protein 11	Q9UKA4	424	ESPY*GNLCDAPDSPRPVK		40224.2	27592.4	34806.3	38522.9
AKAP11	A-kinase anchor protein 11	Q9UKA4	1100, 1103	DRNVIPDT*PPS*TPLVPSR		60159.1	74497	92703.5	50668.9
AKAP11	A-kinase anchor protein 11	Q9UKA4	424, 433	KPESPY*GNLCDAPDS*PRPVK		37241.3	45147.1	48501.8	39350
AKAP11	A-kinase anchor protein 11	Q9UKA4	422, 433	KPES*PYGNLCDAPDS*PRPVK		573173	498753	558249	558877
AKAP11	A-kinase anchor protein 11	Q9UKA4	1100, 1104	NVIPDT*PPST*PLVPSR		57243.1	42647	52793.2	47467.4
AKAP11	A-kinase anchor protein 11	Q9UKA4	422	KPES*PYGNLCDAPDSPRPVK		167304	178561	178063	173201
AKAP11	A-kinase anchor protein 11	Q9UKA4	981	ESLPVSGEESQLT*PEK		60535	51814.8	47944.7	52822.6
AKAP13	A-kinase anchor protein 13 isoform 1	Q12802	2391, 2402	DM#AECST*PLPEDCSPTHS*PR		36396.2	48367.4	45929.3	67185.6
AKAP13	A-kinase anchor protein 13 isoform 1	Q12802	2390, 2398, 2400	DM#AECS*TPLPEDCS*PT*HSPR		22172.2	15054.4	22638.9	23997.6
AKAP13	A-kinase anchor protein 13 isoform 1	Q12802	1226	ERS*TPSLPCM#VSAQDAPLPK		54469.5	59766.9	79343.4	50810.8
AKAP13	A-kinase anchor protein 13 isoform 1	Q12802	1227	ERST*PSLPCM#VSAQDAPLPK		54469.5	59766.9	79343.4	50810.8
AKAP13	A-kinase anchor protein 13 isoform 1	Q12802	2390, 2398	DMAECS*TPLPEDCS*PTHSPR		71181.8	51381.5	66964.5	69145.9
AKAP13	A-kinase anchor protein 13 isoform 1	Q12802	2391, 2398	DMAECST*PLPEDCS*PTHSPR		71181.8	51381.5	66964.5	69145.9
AKAP13	A-kinase anchor protein 13 isoform 1	Q12802	2391, 2400	DMAECST*PLPEDCSPT*HSPR		71181.8	51381.5	66964.5	69145.9
AKAP13	A-kinase anchor protein 13 isoform 1	Q12802	2390	DMAECS*TPLPEDCSPTHSPR		173514	125902	150778	165273
AKAP13	A-kinase anchor protein 13 isoform 1	Q12802	2391	DMAECST*PLPEDCSPTHSPR		173514	125902	150778	165273
AKAP13	A-kinase anchor protein 13 isoform 1	Q12802	1229	ERSTPS*LPCMVSAQDAPLPK		63591.4	55508.3	60910.2	62713.4
AKAP13	A-kinase anchor protein 13 isoform 1	Q12802	2391, 2398, 2400	DMAECST*PLPEDCS*PT*HSPR		35040.9	19055.1	20675.6	27121.9
AKAP13	A-kinase anchor protein 13 isoform 1	Q12802	2391, 2398, 2402	DMAECST*PLPEDCS*PTHS*PR		35040.9	19055.1	20675.6	27121.9
AKAP13	A-kinase anchor protein 13 isoform 1	Q12802	2391, 2400, 2402	DMAECST*PLPEDCSPT*HS*PR		35040.9	19055.1	20675.6	27121.9
AKAP13	A-kinase anchor protein 13 isoform 1	Q12802	1149	AVTDPQGVGT*PEM#IPLDWEK		66286.5	74034.5	78726.5	56560
AKIRIN1	akirin-1 isoform 2	Q9H9L7	72	RLPT*PEQIFQNIK		182665	217033	171788	191292
AKNA	AT-hook-containing transcription factor	Q7Z591	435	VPQEFQT*PEQATELVHQLQEDYHR	DOWN	73816.1	73390.7	36556.4	47144.1
AKNA	AT-hook-containing transcription factor	Q7Z591	932, 940	GGGPHLEETWM#ASPETDSGFVGSETS*RVSPLTQT*PEHR	DOWN	55449.3	50893.1	48287.4	42817.9
AKNA	AT-hook-containing transcription factor	Q7Z591	935, 938	GGGPHLEETWM#ASPETDSGFVGSETSRVS*PLT*QTPEHR	DOWN	55449.3	50893.1	48287.4	42817.9
AKNA	AT-hook-containing transcription factor	Q7Z591	935, 940	GGGPHLEETWM#ASPETDSGFVGSETSRVS*PLTQT*PEHR	DOWN	55449.3	50893.1	48287.4	42817.9
AKNA	AT-hook-containing transcription factor	Q7Z591	938, 940	GGGPHLEETWM#ASPETDSGFVGSETSRVSPLT*QT*PEHR	DOWN	55449.3	50893.1	48287.4	42817.9
AKNA	AT-hook-containing transcription factor	Q7Z591	940	VSPLTQT*PEHR	DOWN	132204	132974	95367.6	125892
ALB	serum albumin preproprotein	P02768	443	KVPQVS*TPTLVEVSR		3.55289e+06	3.34368e+06	3.10899e+06	3.40748e+06
ALB	serum albumin preproprotein	P02768	444	KVPQVST*PTLVEVSR		3.55289e+06	3.34368e+06	3.10899e+06	3.40748e+06
ALDH3A1	aldehyde dehydrogenase, dimeric NADP-preferring	P30838	446	VRYPPS*PAK		1.02058e+06	879853	666240	934431
ALDOA	fructose-bisphosphate aldolase A	P04075	9	PYQYPALT*PEQK		956713	814691	801678	1.00394e+06
ALMS1	Alstrom syndrome protein 1	Q8TCU4	3034	FNTVVSQSAPNHCTLAASAS*TPPSNRK		23424.6	27407.2	29076.1	42452
ALMS1	Alstrom syndrome protein 1	Q8TCU4	3035	FNTVVSQSAPNHCTLAASAST*PPSNRK		23424.6	27407.2	29076.1	42452
ALMS1	Alstrom syndrome protein 1	Q8TCU4	3586	DQKVT*PEQTTQHTVSLNELWNK		97647.8	118976	142329	97702.8
AMBRA1	activating molecule in BECN1-regulated autophagy protein 1	Q9C0C7	722	RLS*PAAYYAQR		59260.5	90119	93086	85597.8
AMOT	angiomotin isoform 1	Q4VCS5	847	AEYVPSTPSPVPPS*TPLLSAHSK		101925	104309	114452	81453.2
AMOT	angiomotin isoform 1	Q4VCS5	848	AEYVPSTPSPVPPST*PLLSAHSK		101925	104309	114452	81453.2
AMOT	angiomotin isoform 1	Q4VCS5	839, 840	AEYVPS*T*PSPVPPSTPLLSAHSK		53889.3	55895.9	48607.8	53598.2
AMOT	angiomotin isoform 1	Q4VCS5	839, 842	AEYVPS*TPS*PVPPSTPLLSAHSK		53889.3	55895.9	48607.8	53598.2
AMOT	angiomotin isoform 1	Q4VCS5	840, 842	AEYVPST*PS*PVPPSTPLLSAHSK		53889.3	55895.9	48607.8	53598.2
AMZ2	archaemetzincin-2 isoform 1	Q86W34	326	WIDDESSDTPGAT*PEHSHEDNGNLPKPVEAFK		255833	199520	274918	239290
ANAPC1	anaphase-promoting complex subunit 1	Q9H1A4	524, 536	VFIPGLPAPSLTM#SNT*M#PRPSTPLDGVS*TPKPLSK		16669.6	17948.6	16077.5	28151.2
ANAPC1	anaphase-promoting complex subunit 1	Q9H1A4	529, 536	VFIPGLPAPSLTM#SNTM#PRPS*TPLDGVS*TPKPLSK		16669.6	17948.6	16077.5	28151.2
ANAPC1	anaphase-promoting complex subunit 1	Q9H1A4	530, 536	VFIPGLPAPSLTM#SNTM#PRPST*PLDGVS*TPKPLSK		16669.6	17948.6	16077.5	28151.2
ANAPC1	anaphase-promoting complex subunit 1	Q9H1A4	524, 529	VFIPGLPAPSLTM#SNT*M#PRPS*TPLDGVSTPKPLSK		123842	147243	143014	167962
ANAPC1	anaphase-promoting complex subunit 1	Q9H1A4	530	PST*PLDGVSTPK		55514.7	41941.4	38816.6	61943.7
ANAPC1	anaphase-promoting complex subunit 1	Q9H1A4	529	VFIPGLPAPSLTM#SNTM#PRPS*TPLDGVSTPKPLSK		937513	1.16882e+06	1.09002e+06	871806
ANAPC1	anaphase-promoting complex subunit 1	Q9H1A4	530, 537	PST*PLDGVST*PKPLSK		70593.5	57874.3	33316.4	56962.2
ANAPC7	anaphase-promoting complex subunit 7 isoform b	Q9UJX3	126	VRPSTGNSAST*PQSQCLPSEIEVK	DOWN	60537.6	51730	38012.9	34531.9
ANK3	ankyrin-3 isoform 2	Q12955	4258	GEAGKFEANGSHTEIT*PEAK		427163	353797	289751	371541
ANKLE2	ankyrin repeat and LEM domain-containing protein 2	Q86XL3	268	TSLPLS*PVKTAPLFSNDR		1.26008e+06	2.08397e+06	2.01511e+06	1.56272e+06
ANKLE2	ankyrin repeat and LEM domain-containing protein 2	Q86XL3	528	AFAGPLS*PAKAEDFRK		1.14666e+06	1.32439e+06	1.20659e+06	1.17779e+06
ANKLE2	ankyrin repeat and LEM domain-containing protein 2	Q86XL3	261, 268	GICDYFPSPS*KTSLPLS*PVKTAPLFSNDR		59158.8	56854.6	55616.4	41576.8
ANKRD11	ankyrin repeat domain-containing protein 11	Q6UB99	1990	SPQRFPES*PKR		62464.8	110407	128173	84207.1
ANKRD17	ankyrin repeat domain-containing protein 17 isoform a	O75179	1577	NKIT*PENVQIIFDDPLPISYSQPEK		39622.2	34603.4	28173.4	43705.6
ANKRD26	ankyrin repeat domain-containing protein 26	Q9UPS8	338	VQCFSHPTY*QSPDLLPKPSHK		64998.1	72014.8	76449.6	55622.6
ANKRD26	ankyrin repeat domain-containing protein 26	Q9UPS8	340	VQCFSHPTYQS*PDLLPKPSHK		64998.1	72014.8	76449.6	55622.6
ANKRD40	ankyrin repeat domain-containing protein 40	Q6AI12	199	DHTSLALVQNGDVSAPSAILRT*PESTKPGPVCQPPVSQSR		741580	689347	696393	674240
ANKZF1	ankyrin repeat and zinc finger domain-containing protein 1	Q9H8Y5	361	LHS*PQTHWK		89245.2	84029.6	115941	93133.5
ANKZF1	ankyrin repeat and zinc finger domain-containing protein 1	Q9H8Y5	607	AQVPGPLT*PEMEAR		723492	650716	630838	713799
ANLN	actin-binding protein anillin	Q9NQW6	385, 393, 397, 401	CQEHS*KESPARST*PHRT*PIIT*PNTK	DOWN	128842	115835	62895.7	62167.5
ANLN	actin-binding protein anillin	Q9NQW6	388, 393, 397, 401	CQEHSKES*PARST*PHRT*PIIT*PNTK	DOWN	128842	115835	62895.7	62167.5
ANLN	actin-binding protein anillin	Q9NQW6	323	TPIS*PLKTGVSKPIVK	DOWN	1.26763e+06	2.37993e+06	3.65976e+06	2.04128e+06
ANLN	actin-binding protein anillin	Q9NQW6	472	QETHCQST*PLKK	DOWN	329789	499107	459611	471493
ANXA1	annexin A1	P04083	37	GGPGSAVS*PYPTFNPSSDVAALHK	DOWN	286877	254146	155946	193178
ANXA2	annexin A2 isoform 2	P07355	18	LSLEGDHS*TPPSAYGSVK		5.97545e+06	5.42437e+06	6.29264e+06	4.55175e+06
ANXA2	annexin A2 isoform 2	P07355	19	LSLEGDHST*PPSAYGSVK		5.97545e+06	5.42437e+06	6.29264e+06	4.55175e+06
ANXA2	annexin A2 isoform 2	P07355	18, 24	LSLEGDHS*TPPSAY*GSVK		41343.4	35401.7	23094.1	29129.6
ANXA2	annexin A2 isoform 2	P07355	19, 24	LSLEGDHST*PPSAY*GSVK		41343.4	35401.7	23094.1	29129.6
AP1B1	AP-1 complex subunit beta-1 isoform a	NP_001118	786	NSFGLAPAAPLQVHAPLS*PNQTVEISLPLSTVGSVM#K	DOWN	51153.2	56206.5	47418.1	19615.3
AP2A1	AP-2 complex subunit alpha-1 isoform 1	O95782	655	RDPSSNDINGGM#EPTPSTVSTPS*PSADLLGLR		57218.8	64552.2	68065.4	104599
AP2A1	AP-2 complex subunit alpha-1 isoform 1	O95782	652, 655	RDPSSNDINGGM#EPTPSTVS*TPS*PSADLLGLR		69854.6	53514.2	51470.5	94478
AP2A1	AP-2 complex subunit alpha-1 isoform 1	O95782	653, 655	RDPSSNDINGGM#EPTPSTVST*PS*PSADLLGLR		69854.6	53514.2	51470.5	94478
AP2A1	AP-2 complex subunit alpha-1 isoform 1	O95782	653, 657	RDPSSNDINGGM#EPTPSTVST*PSPS*ADLLGLR		69854.6	53514.2	51470.5	94478
AP2A1	AP-2 complex subunit alpha-1 isoform 1	O95782	653	RDPSSNDINGGMEPTPSTVST*PSPSADLLGLR		19786.7	13906.9	14335.2	18895.2
AP2A1	AP-2 complex subunit alpha-1 isoform 1	O95782	650, 655	RDPSSNDINGGM#EPTPST*VSTPS*PSADLLGLR		34391.7	28708.8	21528.7	30836.1
APC	adenomatous polyposis coli protein isoform b	P25054	1220	TEHMSSSSENTST*PSSNAK		31671.2	25738.1	21853.3	19499.3
ARAP1	arf-GAP with Rho-GAP domain, ANK repeat and PH domain-containing protein 1 isoform c	Q96P48-6	91	HIFRS*PPVPATPPEPLPTTTEDEGLPAAPPIPPRR		29839.8	34600.7	27611.9	23740.9
ARHGAP11A	rho GTPase-activating protein 11A isoform 1	Q6P4F7	829	VKS*PLKFQR		7818.03	13348.4	25121.8	13552.2
ARHGAP11A	rho GTPase-activating protein 11A isoform 1	Q6P4F7	502, 508	ISKS*EETLLT*PER		32362.3	12756.1	9652.85	17144.9
ARHGAP11A	rho GTPase-activating protein 11A isoform 1	Q6P4F7	508	SEETLLT*PER		1.13114e+06	1.00211e+06	597128	911573
ARHGAP19	rho GTPase-activating protein 19 isoform 2	Q14CB8	446	KNPT*PESVAIGELK	DOWN	114287	100692	61919.6	63979.5
ARHGAP21	rho GTPase-activating protein 21	Q5T5U3	233	QQTST*PVLTQPGR		190944	173137	245621	228843
ARHGAP21	rho GTPase-activating protein 21	Q5T5U3	231	QQT*STPVLTQPGR		31332.7	34420.1	37028.8	33934.7
ARHGAP23	rho GTPase-activating protein 23	Q9P227	1393	LRRPLS*PETR		54906.4	66849.8	117401	90084.9
ARHGAP4	rho GTPase-activating protein 4 isoform 1	P98171	860	CLVPAS*PEQHVEVDK		455669	395102	254372	314950
ARHGAP5	rho GTPase-activating protein 5 isoform a	Q13017	1023	YRLDLEGNEYPIHS*TPNCHDHER		43833.5	48918.8	23399.2	42571.8
ARHGAP5	rho GTPase-activating protein 5 isoform a	Q13017	1024	YRLDLEGNEYPIHST*PNCHDHER		43833.5	48918.8	23399.2	42571.8
ARHGAP8	rho GTPase-activating protein 8 isoform 1	P85298	455	TQATGLTKPTLPPS*PLM#AAR		96422	104362	148419	137708
ARHGEF1	rho guanine nucleotide exchange factor 1 isoform 2	Q92888	697	TLTPT*PDGK		19044	18314	20292.2	17732
ARHGEF12	rho guanine nucleotide exchange factor 12 isoform 2	Q9NZN5	634, 637	HLSTPS*SVS*PEPQDSAK		26666.2	25651.1	16701.2	18914.6
ARHGEF35	rho guanine nucleotide exchange factor 35	A5YM69	100	EGSADVEPNQESLVAEACDT*PEHWEAVPQSLAGR		273498	229315	201479	202566
ARHGEF40	rho guanine nucleotide exchange factor 40	Q8TER5	1492	NSPSLQPPHPGSST*PTLASR		14704.1	13061.6	14229.8	26946.8
ARHGEF40	rho guanine nucleotide exchange factor 40	Q8TER5	1490	NSPSLQPPHPGS*STPTLASR		308325	249670	297690	319910
ARHGEF40	rho guanine nucleotide exchange factor 40	Q8TER5	1491	NSPSLQPPHPGSS*TPTLASR		308325	249670	297690	319910
ARHGEF5	rho guanine nucleotide exchange factor 5	Q12774	793	QHRPLPS*TPDSSHHAQATPR		34012.9	43281.6	30715.5	28244.6
ARHGEF5	rho guanine nucleotide exchange factor 5	Q12774	794	QHRPLPST*PDSSHHAQATPR		34012.9	43281.6	30715.5	28244.6
ARHGEF7	rho guanine nucleotide exchange factor 7 isoform c	Q14155	257	SGTLKS*PPKGFDTTAINK		184076	175149	172465	172211
ARID1A	AT-rich interactive domain-containing protein 1A isoform a	O14497	1600, 1604	TS*PSKS*PFLHSGM#K		25555.3	26615.4	28439.1	46688.3
ARID1A	AT-rich interactive domain-containing protein 1A isoform a	O14497	1602, 1604	TSPS*KS*PFLHSGMK		57333	50232.1	59921	74644.1
ARID1A	AT-rich interactive domain-containing protein 1A isoform a	O14497	1352	HDSYGNQFSTQGTPSGS*PFPSQQTTM#YQQQQQNYK		93485.7	103005	99949.4	116990
ARID1A	AT-rich interactive domain-containing protein 1A isoform a	O14497	1599, 1604	T*SPSKS*PFLHSGMK		486858	427834	498356	494013
ARID1A	AT-rich interactive domain-containing protein 1A isoform a	O14497	1944	FPFGIS*PAQSHR		43261.8	45504.7	46767.2	46804.9
ARID2	AT-rich interactive domain-containing protein 2	Q68CP9	1726	SSTKQPTVGGTSST*PR		49242.9	83158.7	91328.2	44742.6
ARID3A	AT-rich interactive domain-containing protein 3A	Q99856	77, 81	AAAAGLGHPAS*PGGS*EDGPPGSEEEDAAR		113839	93763.6	104783	96496.7
ARID3A	AT-rich interactive domain-containing protein 3A	Q99856	77, 88	AAAAGLGHPAS*PGGSEDGPPGS*EEEDAAR		113839	93763.6	104783	96496.7
ARID3A	AT-rich interactive domain-containing protein 3A	Q99856	77, 81, 88	AAAAGLGHPAS*PGGS*EDGPPGS*EEEDAAR		73449.4	70662.8	67651.7	60592.4
ARID3A	AT-rich interactive domain-containing protein 3A	Q99856	77	AAAAGLGHPAS*PGGSEDGPPGSEEEDAAR		205820	201595	157445	147488
ARID4B	AT-rich interactive domain-containing protein 4B isoform 2	Q4LE39	1022, 1026	KAEFPSSGSNSVLNT*PPTT*PESPSSVTVTEGSR		36079.3	33657.3	70551.4	73448.7
ARID5A	AT-rich interactive domain-containing protein 5A	Q03989	463	AVS*PFLK		220633	183912	233455	195507
ARNTL	aryl hydrocarbon receptor nuclear translocator-like protein 1 isoform a	O00327	527, 533	GSSPSSCGSSPLNITST*PPPDAS*SPGGKK		21963.5	21461.6	22654.2	28571.3
ARNTL	aryl hydrocarbon receptor nuclear translocator-like protein 1 isoform a	O00327	527, 534	GSSPSSCGSSPLNITST*PPPDASS*PGGKK		21963.5	21461.6	22654.2	28571.3
ARNTL	aryl hydrocarbon receptor nuclear translocator-like protein 1 isoform a	O00327	526	GSSPSSCGSSPLNITS*TPPPDASSPGGKK		32733.1	37213.2	31973.7	29541.5
ARNTL	aryl hydrocarbon receptor nuclear translocator-like protein 1 isoform a	O00327	527	GSSPSSCGSSPLNITST*PPPDASSPGGKK		32733.1	37213.2	31973.7	29541.5
ASCL2	achaete-scute homolog 2	Q99929	28	RRPAS*PELLR		47948.1	63225.8	113418	86482.3
ASH1L	probable histone-lysine N-methyltransferase ASH1L	Q9NR48	1162, 1165	RRLS*PPT*LLPNSPSHLSELTSLK		34472.3	30398.1	29306.7	49313.4
ASH1L	probable histone-lysine N-methyltransferase ASH1L	Q9NR48	1162, 1172	RRLS*PPTLLPNSPS*HLSELTSLK		34472.3	30398.1	29306.7	49313.4
ASH1L	probable histone-lysine N-methyltransferase ASH1L	Q9NR48	1170	RLSPPTLLPNS*PSHLSELTSLK		51227	67069.4	74864.8	65445.1
ASH1L	probable histone-lysine N-methyltransferase ASH1L	Q9NR48	884	QGLSVS*PFPK		90028.7	102573	125270	97827.8
ASH1L	probable histone-lysine N-methyltransferase ASH1L	Q9NR48	1162, 1170	RLS*PPTLLPNS*PSHLSELTSLK		57935.5	77863.8	37055.4	63476.9
ASPM	abnormal spindle-like microcephaly-associated protein isoform 2	Q8IZT6	367	ILS*PDSFIK	DOWN	51652.4	42494.1	22077.6	34288.1
ASPM	abnormal spindle-like microcephaly-associated protein isoform 2	Q8IZT6	376, 392	ILSPDSFIKDNY*GLNQDLESESVNPILS*PNQFLK	DOWN	114320	105825	214141	67858
ASPM	abnormal spindle-like microcephaly-associated protein isoform 2	Q8IZT6	367, 392	ILS*PDSFIKDNYGLNQDLESESVNPILS*PNQFLK	DOWN	41730.6	33104.9	20192.5	33840
ASPM	abnormal spindle-like microcephaly-associated protein isoform 2	Q8IZT6	370, 392	ILSPDS*FIKDNYGLNQDLESESVNPILS*PNQFLK	DOWN	41730.6	33104.9	20192.5	33840
ASXL3	putative Polycomb group protein ASXL3	Q9UFC5	1801, 1802, 1810	TAPERNVEIPPS*S*PNPDGKGY*LAGTLAPLQM#RK		72596	171924	187619	254723
ATAD2	ATPase family AAA domain-containing protein 2	Q6PL18	327	KPNIFYSGPAS*PARPR		733108	1.04842e+06	1.41122e+06	1.04749e+06
ATAD2	ATPase family AAA domain-containing protein 2	Q6PL18	1157	TPSTPVACS*TPAQLKR		142592	162565	180639	141904
ATAD2	ATPase family AAA domain-containing protein 2	Q6PL18	1152, 1157	TPST*PVACS*TPAQLKR		531676	522699	432821	690053
ATAD2	ATPase family AAA domain-containing protein 2	Q6PL18	342	LSSAGPRS*PYCK		1.32905e+06	1.51309e+06	1.51207e+06	1.50466e+06
ATAD2	ATPase family AAA domain-containing protein 2	Q6PL18	1151	LKTPS*TPVACSTPAQLKR		104013	112543	145822	78550.2
ATAD2	ATPase family AAA domain-containing protein 2	Q6PL18	1158	TPSTPVACST*PAQLK		578328	603140	619456	604894
ATAD2	ATPase family AAA domain-containing protein 2	Q6PL18	337, 344	RLSS*AGPRSPY*CK		19421	15763.6	14390.2	20166.2
ATAD2	ATPase family AAA domain-containing protein 2	Q6PL18	1149, 1157	LKT*PSTPVACS*TPAQLKR		77295.4	105739	96667.4	77347.7
ATAD2	ATPase family AAA domain-containing protein 2	Q6PL18	1151, 1157	LKTPS*TPVACS*TPAQLKR		77295.4	105739	96667.4	77347.7
ATAD2	ATPase family AAA domain-containing protein 2	Q6PL18	1149, 1151	LKT*PS*TPVACSTPAQLKR		296419	356120	328425	307560
ATAD2	ATPase family AAA domain-containing protein 2	Q6PL18	1151, 1152	LKTPS*T*PVACSTPAQLKR		296419	356120	328425	307560
ATAD2	ATPase family AAA domain-containing protein 2	Q6PL18	1152	LKTPST*PVACSTPAQLK		982606	1.18372e+06	1.13037e+06	967150
ATAD2	ATPase family AAA domain-containing protein 2	Q6PL18	337, 342	LSS*AGPRS*PYCK		180791	170801	163097	180306
ATAD2	ATPase family AAA domain-containing protein 2	Q6PL18	1152, 1158	LKTPST*PVACST*PAQLK		58476.4	62869.8	36707.8	64802.3
ATAD2	ATPase family AAA domain-containing protein 2	Q6PL18	1151, 1158	TPS*TPVACST*PAQLKR		258490	278518	218992	224500
ATAD2	ATPase family AAA domain-containing protein 2	Q6PL18	1149	T*PSTPVACSTPAQLK		124180	115919	96115.1	80473.1
ATAD5	ATPase family AAA domain-containing protein 5	Q96QE3	590	AESEASLLNVST*PK		98747.7	101139	79901.9	104651
ATF7	cyclic AMP-dependent transcription factor ATF-7 isoform 1	P17544	108, 112	AAAGPLDM#S*LPST*PDIK		89849.6	87932.8	77890	100890
ATF7	cyclic AMP-dependent transcription factor ATF-7 isoform 1	P17544-2	101	KAAAGPLDM#SLPST*PDIK		59669.8	66153.5	62598.8	63602
ATF7	cyclic AMP-dependent transcription factor ATF-7 isoform 1	P17544	112	AAAGPLDMSLPST*PDIK		307769	224938	191524	222070
ATF7IP	activating transcription factor 7-interacting protein 1	Q6VMQ6	673	RHEHPPNPPVS*PGKTVNDVNSNNNMSYR		22634.1	35730.6	40535.7	35756.4
ATN1	atrophin-1	P54259	168	PYHPPPLFPPS*PQPPDSTPR	DOWN	2.29692e+06	2.39868e+06	1.33196e+06	1.13149e+06
ATN1	atrophin-1	P54259	64	ARVEEAST*PK	DOWN	144398	125471	92239.2	79478.1
ATN1	atrophin-1	P54259	63	VEEAS*TPKVNK	DOWN	24094.5	36264.8	30502.5	25901.2
ATP7A	copper-transporting ATPase 1	Q04656	327	YNASSVT*PESLR		128951	88065.5	111399	132853
ATXN2L	ataxin-2-like protein isoform A	Q8WWM7	559	LQPSSS*PENSLDPFPPR		365281	466131	482007	614094
ATXN2L	ataxin-2-like protein isoform A	Q8WWM7	558	LQPSS*SPENSLDPFPPR		370072	450273	444093	469666
ATXN2L	ataxin-2-like protein isoform A	Q8WWM7	684	STSTPTS*PGPR		4.04626e+06	4.66391e+06	4.81201e+06	4.39021e+06
ATXN2L	ataxin-2-like protein isoform A	Q8WWM7	680, 684	STS*TPTS*PGPR		102243	94141.2	96007.9	86989.2
ATXN2L	ataxin-2-like protein isoform A	Q8WWM7	681, 684	STST*PTS*PGPR		102243	94141.2	96007.9	86989.2
AUP1	ancient ubiquitous protein 1	Q9Y679	354	LRPQSAQSSFPPS*PGPSPDVQLATLAQR		590220	625031	498041	768862
AUP1	ancient ubiquitous protein 1	Q9Y679	358	LRPQSAQSSFPPSPGPS*PDVQLATLAQR		506627	396663	406210	376567
AUTS2	autism susceptibility gene 2 protein isoform 2	Q8WXX7	941	VPS*PYVR		82676.6	92884	108785	99252.3
AXIN1	axin-1 isoform a	O15169	486, 493	TPGRQS*PGPGHRS*PDSGHVAK		43552.7	65254.2	87162.2	53291.2
BAG3	BAG family molecular chaperone regulator 3	O95817	274, 279, 285, 289	SSVQGAS*SREGS*PARSST*PLHS*PSPIR		16206.8	21819.1	43976.3	17175
BAG3	BAG family molecular chaperone regulator 3	O95817	274, 279, 285, 291	SSVQGAS*SREGS*PARSST*PLHSPS*PIR		16206.8	21819.1	43976.3	17175
BAG3	BAG family molecular chaperone regulator 3	O95817	275, 279, 285, 289	SSVQGASS*REGS*PARSST*PLHS*PSPIR		16206.8	21819.1	43976.3	17175
BAG3	BAG family molecular chaperone regulator 3	O95817	283	S*STPLHSPSPIR		291594	330956	397707	355868
BAG3	BAG family molecular chaperone regulator 3	O95817	285	SST*PLHSPSPIR		291594	330956	397707	355868
BAG3	BAG family molecular chaperone regulator 3	O95817	264	AAS*PFR		339461	280725	342758	329126
BAG3	BAG family molecular chaperone regulator 3	O95817	283, 289	S*STPLHS*PSPIR		749765	818307	785948	768483
BAG3	BAG family molecular chaperone regulator 3	O95817	283, 291	S*STPLHSPS*PIR		749765	818307	785948	768483
BAG3	BAG family molecular chaperone regulator 3	O95817	284, 289	SS*TPLHS*PSPIR		749765	818307	785948	768483
BAG3	BAG family molecular chaperone regulator 3	O95817	284, 291	SS*TPLHSPS*PIR		749765	818307	785948	768483
BAG3	BAG family molecular chaperone regulator 3	O95817	285, 289	SST*PLHS*PSPIR		749765	818307	785948	768483
BAG3	BAG family molecular chaperone regulator 3	O95817	285, 291	SST*PLHSPS*PIR		370975	441210	363022	342751
BAG3	BAG family molecular chaperone regulator 3	O95817	284, 289, 291	SS*TPLHS*PS*PIR		67226	51838.9	31205.6	50718.8
BAG3	BAG family molecular chaperone regulator 3	O95817	285, 289, 291	SST*PLHS*PS*PIR		67226	51838.9	31205.6	50718.8
BAG4	BAG family molecular chaperone regulator 4 isoform 2	O95429	376	SAEPQLYGNATSDHPNNQDQSSSLPEECVPSDEST*PPSIK		11062.5	7698.38	7987.99	12477.7
BAG6	large proline-rich protein BAG6 isoform b	P46379	1081	AAGARPLTS*PESLSR		304923	348948	481934	356056
BAIAP2L1	brain-specific angiogenesis inhibitor 1-associated protein 2-like protein 1	Q9UHR4	252, 257, 261	TPAST*PVSGT*PQAS*PM#IER		29806.6	41008.2	45325.2	75460.4
BAIAP2L1	brain-specific angiogenesis inhibitor 1-associated protein 2-like protein 1	Q9UHR4	251, 261	TPAS*TPVSGTPQAS*PM#IER		22377.6	20163.5	28547.3	39074.1
BAIAP2L1	brain-specific angiogenesis inhibitor 1-associated protein 2-like protein 1	Q9UHR4	255	TPASTPVS*GTPQASPM#IER		22052.6	16457.5	24090.9	23696
BAIAP2L1	brain-specific angiogenesis inhibitor 1-associated protein 2-like protein 1	Q9UHR4	252, 257	TPAST*PVSGT*PQASPMIER		25878	21151.4	25941.5	31898.5
BAIAP2L1	brain-specific angiogenesis inhibitor 1-associated protein 2-like protein 1	Q9UHR4	252, 255, 261	TPAST*PVS*GTPQAS*PMIER		162185	99888.5	100138	177679
BAIAP2L1	brain-specific angiogenesis inhibitor 1-associated protein 2-like protein 1	Q9UHR4	248, 257, 261	T*PASTPVSGT*PQAS*PMIER		38688.2	30656.7	36479.9	42889.7
BAIAP2L1	brain-specific angiogenesis inhibitor 1-associated protein 2-like protein 1	Q9UHR4	248, 255	T*PASTPVS*GTPQASPM#IER		71559.6	79711	93801.6	70976.9
BAIAP2L1	brain-specific angiogenesis inhibitor 1-associated protein 2-like protein 1	Q9UHR4	248, 257	T*PASTPVSGT*PQASPM#IER		71559.6	79711	93801.6	70976.9
BAIAP2L1	brain-specific angiogenesis inhibitor 1-associated protein 2-like protein 1	Q9UHR4	248, 261	T*PASTPVSGTPQAS*PM#IER		71559.6	79711	93801.6	70976.9
BAIAP2L1	brain-specific angiogenesis inhibitor 1-associated protein 2-like protein 1	Q9UHR4	252, 261	TPAST*PVSGTPQAS*PM#IER		71559.6	79711	93801.6	70976.9
BAIAP2L1	brain-specific angiogenesis inhibitor 1-associated protein 2-like protein 1	Q9UHR4	251, 255, 261	TPAS*TPVS*GTPQAS*PM#IER		158045	172595	164342	177057
BAIAP2L1	brain-specific angiogenesis inhibitor 1-associated protein 2-like protein 1	Q9UHR4	251, 257, 261	TPAS*TPVSGT*PQAS*PM#IER		158045	172595	164342	177057
BAIAP2L1	brain-specific angiogenesis inhibitor 1-associated protein 2-like protein 1	Q9UHR4	255, 257, 261	TPASTPVS*GT*PQAS*PM#IER		158045	172595	164342	177057
BAIAP2L1	brain-specific angiogenesis inhibitor 1-associated protein 2-like protein 1	Q9UHR4	252, 255	TPAST*PVS*GTPQASPMIER		62170.7	60324.8	58531	38160.5
BAP1	ubiquitin carboxyl-terminal hydrolase BAP1	Q92560	521	SANPTRPSS*PVTSHISK		13844.8	15191.6	21969.1	31385.4
BAP1	ubiquitin carboxyl-terminal hydrolase BAP1	Q92560	520	SANPTRPS*SPVTSHISK		326911	413681	483867	492001
BARD1	BRCA1-associated RING domain protein 1	Q99728	299	SRNEVVT*PEK		389876	301043	238911	336138
BARX2	homeobox protein BarH-like 2	Q9UMQ3	159	YLS*TPDRLDLAQSLGLTQLQVK		60851.7	45266.3	54828.5	55284.3
BARX2	homeobox protein BarH-like 2	Q9UMQ3	160	YLST*PDRLDLAQSLGLTQLQVK		60851.7	45266.3	54828.5	55284.3
BAZ1A	bromodomain adjacent to zinc finger domain protein 1A isoform a	Q9NRL2	1546	LGLHVTPSNVDQVS*TPPAAKK		52267.7	67931.8	110170	70648.8
BAZ1A	bromodomain adjacent to zinc finger domain protein 1A isoform a	Q9NRL2	1367	KSANNT*PENSPNFPNFR		39831	37597.6	47132.4	45116
BAZ1A	bromodomain adjacent to zinc finger domain protein 1A isoform a	Q9NRL2	1367, 1371	KSANNT*PENS*PNFPNFR		21711.3	31765.5	24211.2	25682.6
BAZ1A	bromodomain adjacent to zinc finger domain protein 1A isoform a	Q9NRL2	1363, 1367, 1371	S*ANNT*PENS*PNFPNFR		36615.7	30472.5	19674.3	37832.6
BAZ1A	bromodomain adjacent to zinc finger domain protein 1A isoform a	Q9NRL2	1363, 1367	S*ANNT*PENSPNFPNFR		58996.3	71062.4	57732.1	55814.4
BAZ1A	bromodomain adjacent to zinc finger domain protein 1A isoform a	Q9NRL2	1363, 1371	S*ANNTPENS*PNFPNFR		58996.3	71062.4	57732.1	55814.4
BAZ1A	bromodomain adjacent to zinc finger domain protein 1A isoform a	Q9NRL2	1547	LGLHVTPSNVDQVST*PPAAK		2.67741e+06	2.94662e+06	1.80198e+06	2.38524e+06
BAZ2A	bromodomain adjacent to zinc finger domain protein 2A	Q9UIF9	1370	PM#NRPSAANPCS*PVQFSSTPLAGLAPK	DOWN	84012.2	78228.7	50380.6	57356.5
BAZ2A	bromodomain adjacent to zinc finger domain protein 2A	Q9UIF9	1620	ALLS*TPNGAPEGTTTEISYEITPR	DOWN	78159.7	87512	76774.1	52009.9
BAZ2A	bromodomain adjacent to zinc finger domain protein 2A	Q9UIF9	1621	ALLST*PNGAPEGTTTEISYEITPR	DOWN	78159.7	87512	76774.1	52009.9
BAZ2A	bromodomain adjacent to zinc finger domain protein 2A	Q9UIF9	1370, 1376	PM#NRPSAANPCS*PVQFSS*TPLAGLAPK	DOWN	38290.3	49960.9	30518.2	31664.4
BAZ2A	bromodomain adjacent to zinc finger domain protein 2A	Q9UIF9	1370, 1377	PM#NRPSAANPCS*PVQFSST*PLAGLAPK	DOWN	38290.3	49960.9	30518.2	31664.4
BAZ2B	bromodomain adjacent to zinc finger domain protein 2B	Q9UIF8	450, 466	S*LKKVIAALSNPKATSS*SPAHPK		3.54704e+07	3.40102e+07	3.54897e+07	2.58682e+07
BAZ2B	bromodomain adjacent to zinc finger domain protein 2B	Q9UIF8	450, 467	S*LKKVIAALSNPKATSSS*PAHPK		3.54704e+07	3.40102e+07	3.54897e+07	2.58682e+07
BCAR3	breast cancer anti-estrogen resistance protein 3	O75815	130	HIMDRT*PEK		790424	590094	541311	950265
BCAR3	breast cancer anti-estrogen resistance protein 3	O75815	417	VPS*SPSAWLNSEANYCELNPAFATGCGR		69889.7	74782.6	67394.9	48008.8
BCAR3	breast cancer anti-estrogen resistance protein 3	O75815	418	VPSS*PSAWLNSEANYCELNPAFATGCGR		69889.7	74782.6	67394.9	48008.8
BCAR3	breast cancer anti-estrogen resistance protein 3	O75815	420	VPSSPS*AWLNSEANYCELNPAFATGCGR		69889.7	74782.6	67394.9	48008.8
BCAS1	breast carcinoma-amplified sequence 1	O75363	296	TLVS*PNKAETK		12110.4	14145.4	12453.5	14200.1
BCL11A	B-cell lymphoma/leukemia 11A isoform 2	Q9H165	630	LLLGSPSSLS*PFSK		55610.3	53300.2	62085.9	85002.6
BCL11B	B-cell lymphoma/leukemia 11B isoform 2	Q9C0K0	374, 376	LRELAGNS*ST*PPPVSPGRGNPMHR		20295.4	15041.1	39224.1	27720.8
BCL11B	B-cell lymphoma/leukemia 11B isoform 2	Q9C0K0	375, 381	LRELAGNSS*TPPPVS*PGRGNPMHR		20295.4	15041.1	39224.1	27720.8
BCL11B	B-cell lymphoma/leukemia 11B isoform 2	Q9C0K0	375, 376	ELAGNSS*T*PPPVSPGRGNPM#HR		92001.9	129463	201139	147715
BCL11B	B-cell lymphoma/leukemia 11B isoform 2	Q9C0K0	753	FS*TPPGDLLDGGLSGR		288949	269304	429284	388749
BCL11B	B-cell lymphoma/leukemia 11B isoform 2	Q9C0K0	754	FST*PPGDLLDGGLSGR		288949	269304	429284	388749
BCL11B	B-cell lymphoma/leukemia 11B isoform 2	Q9C0K0	772, 775	SGTAS*GGS*TPHLGGPGPGRPSSK		47297.1	46641.1	62165.2	64297.8
BCL11B	B-cell lymphoma/leukemia 11B isoform 2	Q9C0K0	772, 776	SGTAS*GGST*PHLGGPGPGRPSSK		47297.1	46641.1	62165.2	64297.8
BCL11B	B-cell lymphoma/leukemia 11B isoform 2	Q9C0K0	376	ELAGNSST*PPPVSPGR		157746	137065	178036	196911
BCL11B	B-cell lymphoma/leukemia 11B isoform 2	Q9C0K0	401, 417	S*PFLSTPPLPPM#PPGGT*PPPQPPAK		105727	104686	103439	158049
BCL11B	B-cell lymphoma/leukemia 11B isoform 2	Q9C0K0	405, 417	SPFLS*TPPLPPM#PPGGT*PPPQPPAK		105727	104686	103439	158049
BCL11B	B-cell lymphoma/leukemia 11B isoform 2	Q9C0K0	406, 417	SPFLST*PPLPPM#PPGGT*PPPQPPAK		105727	104686	103439	158049
BCL11B	B-cell lymphoma/leukemia 11B isoform 2	Q9C0K0	405	SPFLS*TPPLPPM#PPGGTPPPQPPAK		25885.7	25423.9	30439.5	30166
BCL11B	B-cell lymphoma/leukemia 11B isoform 2	Q9C0K0	406	SPFLST*PPLPPM#PPGGTPPPQPPAK		25885.7	25423.9	30439.5	30166
BCL11B	B-cell lymphoma/leukemia 11B isoform 2	Q9C0K0	775	SGTASGGS*TPHLGGPGPGRPSSK		57331.1	49906.6	71384.5	55432.9
BCL11B	B-cell lymphoma/leukemia 11B isoform 2	Q9C0K0	776	SGTASGGST*PHLGGPGPGRPSSK		57331.1	49906.6	71384.5	55432.9
BCL11B	B-cell lymphoma/leukemia 11B isoform 2	Q9C0K0	376, 381	ELAGNSST*PPPVS*PGR		416604	331915	352593	433576
BCL11B	B-cell lymphoma/leukemia 11B isoform 2	Q9C0K0	374, 381	ELAGNS*STPPPVS*PGR		102339	86810.2	89146.9	90471.6
BCL6	B-cell lymphoma 6 protein isoform 1	P41182	190	AFAPSLYSGLST*PPASYSM#YSHLPVSSLLFSDEEFR		7860.67	6758.96	11766.3	10697
BCL9	B-cell CLL/lymphoma 9 protein	O00512	155	SST*PSHGQTTATEPTPAQK		32811	31548.9	33486.6	59997
BCL9	B-cell CLL/lymphoma 9 protein	O00512	157	SSTPS*HGQTTATEPTPAQK		32811	31548.9	33486.6	59997
BCL9	B-cell CLL/lymphoma 9 protein	O00512	154	SS*TPSHGQTTATEPTPAQK		311713	315940	341836	258766
BCL9	B-cell CLL/lymphoma 9 protein	O00512	291, 307	LIPSVGS*PASSTPLPPDGTGPNS*TPNNR		97411	101851	86993.1	67128.5
BCL9	B-cell CLL/lymphoma 9 protein	O00512	291, 308	LIPSVGS*PASSTPLPPDGTGPNST*PNNR		97411	101851	86993.1	67128.5
BCL9	B-cell CLL/lymphoma 9 protein	O00512	294, 307	LIPSVGSPAS*STPLPPDGTGPNS*TPNNR		97411	101851	86993.1	67128.5
BCL9	B-cell CLL/lymphoma 9 protein	O00512	294, 308	LIPSVGSPAS*STPLPPDGTGPNST*PNNR		97411	101851	86993.1	67128.5
BCL9	B-cell CLL/lymphoma 9 protein	O00512	295, 307	LIPSVGSPASS*TPLPPDGTGPNS*TPNNR		97411	101851	86993.1	67128.5
BCL9	B-cell CLL/lymphoma 9 protein	O00512	295, 308	LIPSVGSPASS*TPLPPDGTGPNST*PNNR		97411	101851	86993.1	67128.5
BCL9	B-cell CLL/lymphoma 9 protein	O00512	296, 308	LIPSVGSPASST*PLPPDGTGPNST*PNNR		97411	101851	86993.1	67128.5
BCL9L	B-cell CLL/lymphoma 9-like protein	Q86UU0	938, 947	RPSDLTISINQM#GSPGM#GHLKSPTLS*QVHSPLVTS*PSANLK		17525.7	18094.7	26722.6	22641.7
BCL9L	B-cell CLL/lymphoma 9-like protein	Q86UU0	514	LGQDSLT*PEQVAWR		82263.1	73073.7	90424	64808.4
BCLAF1	bcl-2-associated transcription factor 1 isoform 2	Q9NYF8	148, 153	SSS*PYSKS*PVSK		37531.1	37666.4	35758.3	43927
BCLAF1	bcl-2-associated transcription factor 1 isoform 2	Q9NYF8	146, 153	S*SSPYSKS*PVSKR		52969.5	70130.8	70981.9	49117
BCLAF1	bcl-2-associated transcription factor 1 isoform 2	Q9NYF8	147, 153	SS*SPYSKS*PVSKR		52969.5	70130.8	70981.9	49117
BDP1	transcription factor TFIIIB component B homolog	A6H8Y1	226	EQEGKST*PNAEDNEM#EEETDDGPLLVPR		10896.8	14027.1	13956.1	15195.3
BIN1	myc box-dependent-interacting protein 1 isoform 8	O00499	296, 303, 307	GNKS*PSPPDGS*PAAT*PEIR		33460.9	44264.8	53800.9	35276
BIN1	myc box-dependent-interacting protein 1 isoform 8	O00499	298, 303, 307	GNKSPS*PPDGS*PAAT*PEIR		33460.9	44264.8	53800.9	35276
BIN1	myc box-dependent-interacting protein 1 isoform 8	O00499	333	VNHEPEPAGGATPGATLPKSPS*QLR		4.76075e+06	4.96901e+06	4.88176e+06	5.05248e+06
BIN1	myc box-dependent-interacting protein 1 isoform 8	O00499	331	VNHEPEPAGGATPGATLPKS*PSQLR		5.36461e+06	5.52418e+06	4.70285e+06	6.18238e+06
BIN1	myc box-dependent-interacting protein 1 isoform 8	O00499	323, 333	VNHEPEPAGGAT*PGATLPKSPS*QLR		71167.2	67938.9	51106.7	52846
BIN1	myc box-dependent-interacting protein 1 isoform 8	O00499	327, 333	VNHEPEPAGGATPGAT*LPKSPS*QLR		71167.2	67938.9	51106.7	52846
BIN1	myc box-dependent-interacting protein 1 isoform 8	O00499	323, 331	VNHEPEPAGGAT*PGATLPKS*PSQLR		106747	108774	56518.8	94342.8
BIRC6	baculoviral IAP repeat-containing protein 6	Q9NR09	575	GGLLTY*KSPATSPISSNSHR		24863.9	12338.2	10297.5	21725.8
BIRC6	baculoviral IAP repeat-containing protein 6	Q9NR09	580	HQEQHNIPFPCLLAGGLLTYKSPAT*SPISSNSHR		93606	90650.9	83952.7	91254.4
BIRC6	baculoviral IAP repeat-containing protein 6	Q9NR09	575, 577	EKHQEQHNIPFPCLLAGGLLTY*KS*PATSPISSNSHR		93426.4	145105	111125	102500
BIRC6	baculoviral IAP repeat-containing protein 6	Q9NR09	577, 580	EKHQEQHNIPFPCLLAGGLLTYKS*PAT*SPISSNSHR		93426.4	145105	111125	102500
BIRC6	baculoviral IAP repeat-containing protein 6	Q9NR09	577, 584	EKHQEQHNIPFPCLLAGGLLTYKS*PATSPIS*SNSHR		93426.4	145105	111125	102500
BIRC6	baculoviral IAP repeat-containing protein 6	Q9NR09	577, 587	EKHQEQHNIPFPCLLAGGLLTYKS*PATSPISSNS*HR		93426.4	145105	111125	102500
BIRC6	baculoviral IAP repeat-containing protein 6	Q9NR09	575, 587	HQEQHNIPFPCLLAGGLLTY*KSPATSPISSNS*HR		243679	223826	236706	201659
BIRC6	baculoviral IAP repeat-containing protein 6	Q9NR09	580, 581	HQEQHNIPFPCLLAGGLLTYKSPAT*S*PISSNSHR		243679	223826	236706	201659
BIRC6	baculoviral IAP repeat-containing protein 6	Q9NR09	577	HQEQHNIPFPCLLAGGLLTYKS*PATSPISSNSHR		162359	152601	159091	124263
BIRC6	baculoviral IAP repeat-containing protein 6	Q9NR09	581	EKHQEQHNIPFPCLLAGGLLTYKSPATS*PISSNSHR		183244	196377	156282	151240
BIRC6	baculoviral IAP repeat-containing protein 6	Q9NR09	574, 575	EKHQEQHNIPFPCLLAGGLLT*Y*KSPATSPISSNSHR		22603.4	30599.4	14199.5	22386.1
BIRC6	baculoviral IAP repeat-containing protein 6	Q9NR09	581, 584	EKHQEQHNIPFPCLLAGGLLTYKSPATS*PIS*SNSHR		22603.4	30599.4	14199.5	22386.1
BMP2K	BMP-2-inducible protein kinase isoform b	Q9NSY1	1076	DRGNVLQPEESLLDPFGAKPFHS*PDLSWHPPHQGLSDIR		10133.8	15001.1	13462.3	17465.5
BMP2K	BMP-2-inducible protein kinase isoform b	Q9NSY1	1014	TLKPTYRT*PER		6.96956e+06	7.18257e+06	7.2168e+06	7.30172e+06
BMP2K	BMP-2-inducible protein kinase isoform b	Q9NSY1	1012	KTLKPTY*RTPER		2.7932e+06	2.14883e+06	2.62973e+06	2.00855e+06
BOP1	ribosome biogenesis protein BOP1	Q14137	106	KTTEEQVQAST*PCPR		195199	210619	188487	133161
BPTF	nucleosome-remodeling factor subunit BPTF isoform 2	Q12830	203	SHSTYSST*PGRR		46413.3	36349	29415.2	60272.2
BPTF	nucleosome-remodeling factor subunit BPTF isoform 2	Q12830	2480, 2491	IRPS*TPSQLSPGQQS*QVQTTTSQPIPIQPH		30620.9	26381.6	21644.8	27755.5
BPTF	nucleosome-remodeling factor subunit BPTF isoform 2	Q12830	2483, 2486	IRPSTPS*QLS*PGQQSQVQTTTSQPIPIQPH		30620.9	26381.6	21644.8	27755.5
BPTF	nucleosome-remodeling factor subunit BPTF isoform 2	Q12830	202	SHSTYSS*TPGRR		295128	213990	137528	233342
BPTF	nucleosome-remodeling factor subunit BPTF isoform 2	Q12830	2480, 2486	IRPS*TPSQLS*PGQQSQVQTTTSQPIPIQPH		46368	37006.4	23162.7	37613.5
BPTF	nucleosome-remodeling factor subunit BPTF isoform 2	Q12830	2481, 2486	IRPST*PSQLS*PGQQSQVQTTTSQPIPIQPH		46368	37006.4	23162.7	37613.5
BRAF	serine/threonine-protein kinase B-raf	P15056	151	SNPKS*PQKPIVR		503955	514863	641310	470418
BRAT1	BRCA1-associated ATM activator 1	Q6PJG6	581	ASAVTAMGQLSSQGLHAPT*SPEHAEAR		38108	40290.1	46960.1	46825.9
BRAT1	BRCA1-associated ATM activator 1	Q6PJG6	582	ASAVTAMGQLSSQGLHAPTS*PEHAEAR		60158.4	52629.1	83403.3	43649.9
BRCA2	breast cancer type 2 susceptibility protein	P51587	3193	WST*PTKDCTSGPYTAQIIPGTGNK		57159.6	82798.8	108347	75006.9
BRCA2	breast cancer type 2 susceptibility protein	P51587	93	EQGLTLPLYQS*PVKELDKFK		93036.7	102372	113217	108612
BRCA2	breast cancer type 2 susceptibility protein	P51587	3242	SVST*PVSAQMTSK		107402	111527	104074	126596
BRCA2	breast cancer type 2 susceptibility protein	P51587	2035	EENTAIRT*PEHLISQK		1.98782e+06	2.06112e+06	1.91375e+06	2.20857e+06
BRCA2	breast cancer type 2 susceptibility protein	P51587	703	LQLFIT*PEADSLSCLQEGQCENDPK		67356.8	53962.4	47363	51002.7
BRCA2	breast cancer type 2 susceptibility protein	P51587	76	KPSYNQLAS*TPIIFK		95285.1	102224	79083.1	71316
BRCA2	breast cancer type 2 susceptibility protein	P51587	77	KPSYNQLAST*PIIFK		95285.1	102224	79083.1	71316
BRD1	bromodomain-containing protein 1	O95696	17, 30	HPS*SPCSVKHSPTRET*LTYAQAQR		787265	1.0911e+06	1.22675e+06	991308
BRD1	bromodomain-containing protein 1	O95696	18, 21	HPSS*PCS*VKHSPTRETLTYAQAQR		787265	1.0911e+06	1.22675e+06	991308
BRD1	bromodomain-containing protein 1	O95696	18, 30	HPSS*PCSVKHSPTRET*LTYAQAQR		787265	1.0911e+06	1.22675e+06	991308
BRD1	bromodomain-containing protein 1	O95696	17, 25	HPS*SPCSVKHS*PTRETLTYAQAQR		65212.1	73208.5	72751.6	72958.5
BRD1	bromodomain-containing protein 1	O95696	17, 27	HPS*SPCSVKHSPT*RETLTYAQAQR		65212.1	73208.5	72751.6	72958.5
BRD1	bromodomain-containing protein 1	O95696	21, 27	HPSSPCS*VKHSPT*RETLTYAQAQR		65212.1	73208.5	72751.6	72958.5
BRD1	bromodomain-containing protein 1	O95696	18	HPSS*PCSVK		107948	158060	111392	127467
BRD1	bromodomain-containing protein 1	O95696	18, 25	HPSS*PCSVKHS*PTR		979526	1.16754e+06	663055	1.09357e+06
BRD1	bromodomain-containing protein 1	O95696	18, 27	HPSS*PCSVKHSPT*R		979526	1.16754e+06	663055	1.09357e+06
BRD1	bromodomain-containing protein 1	O95696	21, 25	HPSSPCS*VKHS*PTR		979526	1.16754e+06	663055	1.09357e+06
BRD7	bromodomain-containing protein 7 isoform 1	Q9NPI1	291	EREDSGDAEAHAFKSPS*KENK		1.35058e+06	1.42186e+06	1.61668e+06	1.3199e+06
BRD9	bromodomain-containing protein 9 isoform 2	Q9H8M2	138	TQPAENES*TPIQQLLEHFLR		49075.6	58641.4	46933.7	44015.7
BRD9	bromodomain-containing protein 9 isoform 2	Q9H8M2	139	TQPAENEST*PIQQLLEHFLR		49075.6	58641.4	46933.7	44015.7
BRF2	transcription factor IIIB 50 kDa subunit	Q9HAW0	353, 365	RPAS*PALLLPPCM#LKS*PK		16027.7	20471	26256.3	13693.1
BRIP1	Fanconi anemia group J protein	Q9BX63	930	LLEAASHLS*PENFVEDEAK	DOWN	41713.7	53453	28579.9	29758.5
BRIP1	Fanconi anemia group J protein	Q9BX63	112	HFNYPS*TPPSER	DOWN	760262	754818	926109	934952
BRIP1	Fanconi anemia group J protein	Q9BX63	1131, 1142	DFETEAEDESIY*FTPELYDPEDT*DEEKNDLAETDR	DOWN	66081.4	66401.6	86086.1	66727.4
BRIP1	Fanconi anemia group J protein	Q9BX63	1133, 1142	DFETEAEDESIYFT*PELYDPEDT*DEEKNDLAETDR	DOWN	66081.4	66401.6	86086.1	66727.4
BRIP1	Fanconi anemia group J protein	Q9BX63	113	HFNYPST*PPSER	DOWN	1.38356e+06	1.63232e+06	1.68085e+06	1.37211e+06
BRIP1	Fanconi anemia group J protein	Q9BX63	1133	DFETEAEDESIYFT*PELYDPEDTDEEKNDLAETDR	DOWN	64355.3	57110.3	54731.5	42058.1
BRIP1	Fanconi anemia group J protein	NP_114432	917, 930	YS*TSPYLLEAASHLS*PENFVEDEAK	DOWN	52585.1	56806	46577.9	39576.9
BRIP1	Fanconi anemia group J protein	NP_114432	918, 930	YST*SPYLLEAASHLS*PENFVEDEAK	DOWN	52585.1	56806	46577.9	39576.9
BRIP1	Fanconi anemia group J protein	NP_114432	919, 930	YSTS*PYLLEAASHLS*PENFVEDEAK	DOWN	52585.1	56806	46577.9	39576.9
BRIP1	Fanconi anemia group J protein	NP_114432	930	YSTSPYLLEAASHLS*PENFVEDEAK	DOWN	264284	246266	220631	155207
BRIX1	ribosome biogenesis protein BRX1 homolog	Q8TDN6	259	IFQGSFGGPTLYENPHY*QSPNM#HR		326660	409784	559965	400636
BRIX1	ribosome biogenesis protein BRX1 homolog	Q8TDN6	261	IFQGSFGGPTLYENPHYQS*PNM#HR		874221	1.12231e+06	1.63484e+06	737680
BRPF3	bromodomain and PHD finger-containing protein 3	Q9ULD4	943, 962	LQRS*PDRVLENGEDHGVAGSPAS*PASIEEER		38092.4	51779.3	85605.8	59698.4
BRPF3	bromodomain and PHD finger-containing protein 3	Q9ULD4	943, 965	LQRS*PDRVLENGEDHGVAGSPASPAS*IEEER		38092.4	51779.3	85605.8	59698.4
BSDC1	BSD domain-containing protein 1 isoform a	Q9NW68	378	VFELNSDSGKST*PSNNGKK		57944.5	68507.7	63892.6	51585.3
BSDC1	BSD domain-containing protein 1 isoform a	Q9NW68	377	VFELNSDSGKS*TPSNNGK		394953	370795	349533	292782
BSDC1	BSD domain-containing protein 1 isoform a	Q9NW68	380	VFELNSDSGKSTPS*NNGK		394953	370795	349533	292782
BTBD10	BTB/POZ domain-containing protein 10	Q9BSF8	106, 119	EKDHS*SSRPSSPRPQKAS*PNGSISSAGNSSR		14990.2	15401.6	18800.8	14352.4
BTBD10	BTB/POZ domain-containing protein 10	Q9BSF8	112, 119	EKDHSSSRPSS*PRPQKAS*PNGSISSAGNSSR		14990.2	15401.6	18800.8	14352.4
BTBD10	BTB/POZ domain-containing protein 10	Q9BSF8	107, 111	DHSS*SRPS*SPRPQKASPNGSISSAGNSSR		15378.5	13281.3	13925.7	12986.1
BTBD7	BTB/POZ domain-containing protein 7 isoform 1	Q9P203	957	PST*PALSR		72302	78869.7	82287	92362
BTBD7	BTB/POZ domain-containing protein 7 isoform 1	Q9P203	956	ENPQEYPDFYDFSNAACRPS*TPALSR		113878	103447	92183.5	115253
BTBD9	BTB/POZ domain-containing protein 9 isoform a	Q96Q07	598, 599	APSGSSLPS*S*PGSNSRSPNRQHQ		25716.5	47701.6	51760.1	30586
BTBD9	BTB/POZ domain-containing protein 9 isoform a	Q96Q07	598, 604	APSGSSLPS*SPGSNS*RSPNRQHQ		25716.5	47701.6	51760.1	30586
BTBD9	BTB/POZ domain-containing protein 9 isoform a	Q96Q07	598, 606	APSGSSLPS*SPGSNSRS*PNRQHQ		25716.5	47701.6	51760.1	30586
BTBD9	BTB/POZ domain-containing protein 9 isoform a	Q96Q07	599, 606	APSGSSLPSS*PGSNSRS*PNRQHQ		25716.5	47701.6	51760.1	30586
BTBD9	BTB/POZ domain-containing protein 9 isoform a	Q96Q07	602, 604	APSGSSLPSSPGS*NS*RSPNRQHQ		25716.5	47701.6	51760.1	30586
BTBD9	BTB/POZ domain-containing protein 9 isoform a	Q96Q07	599, 604	APSGSSLPSS*PGSNS*RSPNRQHQ		13890.8	26448.9	25867.5	18278.7
BTBD9	BTB/POZ domain-containing protein 9 isoform a	Q96Q07	598	APSGSSLPS*SPGSNSR		135995	191128	189525	180385
BTBD9	BTB/POZ domain-containing protein 9 isoform a	Q96Q07	599	SGSSLPSS*PGSNSR		187791	229522	209382	240926
BTBD9	BTB/POZ domain-containing protein 9 isoform a	Q96Q07	595, 604	APSGSS*LPSSPGSNS*RSPNR		49175.2	54136.6	46357.9	33785.8
BTBD9	BTB/POZ domain-containing protein 9 isoform a	Q96Q07	595, 606	APSGSS*LPSSPGSNSRS*PNR		49175.2	54136.6	46357.9	33785.8
BTK	tyrosine-protein kinase BTK	Q06187	117	FSPT*EELR		344258	321905	305183	305046
C10orf12	hypothetical protein LOC26148	Q8N655	1218	ARPSTKT*PESSAAQR	DOWN	217806	224729	104428	137164
C10orf137	erythroid differentiation-related factor 1 isoform 1	Q3B7T1	631	ESDLPAADPS*TPIPLKYEDESSR		115399	116565	131319	106578
C10orf137	erythroid differentiation-related factor 1 isoform 1	Q3B7T1	632	ESDLPAADPST*PIPLKYEDESSR		115399	116565	131319	106578
C10orf18	hypothetical protein LOC54906	Q5VWN6	340	VFPLS*PASNLR		385868	339938	241912	355359
C10orf47	hypothetical protein LOC254427	Q86WR7	167	PPAPETLLAPPPLPST*PDPPRR		40540	45124.1	43046.2	65674.1
C10orf47	hypothetical protein LOC254427	Q86WR7	166	KQDAETPPPPDPPAPETLLAPPPLPS*TPDPPRR		175006	185609	173496	206212
C10orf47	hypothetical protein LOC254427	Q86WR7	146, 166	KQDAET*PPPPDPPAPETLLAPPPLPS*TPDPPRR		62386.5	70984.8	55752.7	63876.4
C10orf81	PH domain-containing protein C10orf81 isoform 2	Q5SXH7	24, 34	S*PPSQLFSSVT*SWKKR		286372	273105	377703	328516
C10orf81	PH domain-containing protein C10orf81 isoform 2	Q5SXH7	153, 170	TLFYS*SPLLGPSSTSEAVGSSS*PR		41708.3	28792.6	37280.1	25882.8
C11orf30	protein EMSY	Q7Z589	168	S*PRPASPASNVVVLPSGSTVYVK		225625	238815	284809	215838
C11orf30	protein EMSY	Q7Z589	173	SPRPAS*PASNVVVLPSGSTVYVK		225625	238815	284809	215838
C11orf9	myelin gene regulatory factor isoform 2	Q9Y2G1	162	TIT*PETLCHVGVPSR		312164	276374	279867	276099
C12orf41	hypothetical protein LOC54934	Q9H9L4	131	TELGSQT*PESSR		1.18144e+06	1.18161e+06	1.52765e+06	1.38774e+06
C12orf43	hypothetical protein LOC64897	Q96C57	247	ASET*SPFPPAK		45435.2	33849.2	35890.3	37300.2
C12orf43	hypothetical protein LOC64897	Q96C57	248	KASETS*PFPPAK		248066	203348	210250	181295
C12orf52	RBPJ-interacting and tubulin-associated protein	Q96K30	254	SVSISVPST*PR		30352.6	29502.9	24153.3	30950.5
C13orf34	protein aurora borealis	Q6PGQ7	239, 251	CRS*PLQTPSSGQFSS*SPIQASAK		134023	203138	165677	184772
C13orf34	protein aurora borealis	Q6PGQ7	239, 252	CRS*PLQTPSSGQFSSS*PIQASAK		134023	203138	165677	184772
C15orf39	hypothetical protein LOC56905	Q6ZRI6	322	GTGYQAGGLGS*PYLR		26820.3	30756.3	33958.2	29693.9
C15orf42	treslin	Q7Z2Z1	1134	RISHTPQTPLYT*PER		649401	687309	1.18162e+06	1.17684e+06
C15orf42	treslin	Q7Z2Z1	1323	KLFTSPLCDVSKKS*PFRK		74710.1	88834.8	153380	111234
C15orf42	treslin	Q7Z2Z1	1133	ISHTPQTPLY*TPER		611527	537064	934621	893954
C15orf42	treslin	Q7Z2Z1	1328, 1359	S*KIECPSPGELDQKEPQM#SPSVAASLSCPVPS*TPPELSQR		24090.4	24844.9	26656.2	40896.1
C15orf42	treslin	Q7Z2Z1	1328, 1360	S*KIECPSPGELDQKEPQM#SPSVAASLSCPVPST*PPELSQR		24090.4	24844.9	26656.2	40896.1
C15orf42	treslin	Q7Z2Z1	1334, 1359	SKIECPS*PGELDQKEPQM#SPSVAASLSCPVPS*TPPELSQR		24090.4	24844.9	26656.2	40896.1
C15orf42	treslin	Q7Z2Z1	1334, 1360	SKIECPS*PGELDQKEPQM#SPSVAASLSCPVPST*PPELSQR		24090.4	24844.9	26656.2	40896.1
C15orf42	treslin	Q7Z2Z1	1127, 1134	ISHT*PQTPLYT*PER		33610.5	29020.9	37892.5	43647.5
C15orf42	treslin	Q7Z2Z1	1130, 1133	ISHTPQT*PLY*TPER		33610.5	29020.9	37892.5	43647.5
C15orf42	treslin	Q7Z2Z1	1130, 1134	ISHTPQT*PLYT*PER		33610.5	29020.9	37892.5	43647.5
C15orf42	treslin	Q7Z2Z1	1314, 1320	KLFTS*PLCDVS*KKSPFRK		263155	310911	309422	285816
C15orf42	treslin	Q7Z2Z1	1314, 1323	KLFTS*PLCDVSKKS*PFRK		263155	310911	309422	285816
C15orf42	treslin	Q7Z2Z1	1313, 1323	KLFT*SPLCDVSKKS*PFRK		502489	607082	459282	628411
C15orf42	treslin	Q7Z2Z1	1127, 1130, 1134	ISHT*PQT*PLYT*PER		77883.4	71464.5	66940.9	71127.7
C15orf42	treslin	Q7Z2Z1	1623	SLSKPEPTYVS*PPCPR		330084	301172	253448	288814
C16orf53	PAXIP1-associated protein 1	Q9BTK6	138, 143, 148	RPPT*PEAQS*EEERS*DEEPEAK		193607	173442	188544	231597
C16orf53	PAXIP1-associated protein 1	Q9BTK6	138, 143	RPPT*PEAQS*EEERSDEEPEAK		39483.1	25999.3	30898.5	35991.9
C16orf53	PAXIP1-associated protein 1	Q9BTK6	138, 148	RPPT*PEAQSEEERS*DEEPEAK		39483.1	25999.3	30898.5	35991.9
C17orf85	ELG protein isoform a	Q53F19	500	RPHS*PEKAFSSNPVVR		74489.7	227704	532972	181938
C17orf85	ELG protein isoform a	Q53F19	412, 415	M#IS*TPS*PKK		27594.1	58631.3	61296	67633.2
C17orf85	ELG protein isoform a	Q53F19	413, 415	MIST*PS*PKK		236406	255661	270872	257833
C19orf21	hypothetical protein LOC126353	Q8IVT2	178	TPGPPRS*TPLEENVVDREQIDFLAAR		100171	150712	197058	101273
C19orf21	hypothetical protein LOC126353	Q8IVT2	179	TPGPPRST*PLEENVVDREQIDFLAAR		61730.3	83770.6	78948.1	72045.7
C19orf21	hypothetical protein LOC126353	Q8IVT2	377	AST*PDWVSEGPQPGLR		9.24501e+06	9.39842e+06	1.06093e+07	6.37263e+06
C19orf21	hypothetical protein LOC126353	Q8IVT2	376	AS*TPDWVSEGPQPGL		112800	83831.9	55542.6	75343.6
C19orf29	chromosome 19 open reading frame 29	Q8WUQ7	560	LIQQSLDDYDAGRYS*PR		104797	83791.1	72908.7	56273.9
C19orf47	hypothetical protein LOC126526	Q8N9M1	155	MITNSLNHDSPPST*PPRRPDTSTSK		43773.5	28193.6	48682.2	53308.3
C19orf47	hypothetical protein LOC126526	Q8N9M1	151, 155	M#ITNSLNHDS*PPST*PPRRPDTSTSK		67921	69676.5	82688.3	97766.4
C19orf47	hypothetical protein LOC126526	Q8N9M1	154, 155	M#ITNSLNHDSPPS*T*PPRRPDTSTSK		67921	69676.5	82688.3	97766.4
C19orf47	hypothetical protein LOC126526	Q8N9M1	151, 154	M#ITNSLNHDS*PPS*TPPRRPDTSTSK		309881	425350	462329	422438
C19orf47	hypothetical protein LOC126526	Q8N9M1	154	MITNSLNHDSPPS*TPPRRPDTSTSK		359159	296045	359289	322395
C19orf47	hypothetical protein LOC126526	Q8N9M1	151, 164	MITNSLNHDS*PPSTPPRRPDTST*SK		858494	745622	877094	711301
C1orf172	hypothetical protein LOC126695	Q8NAX2	137	EHNGVPPS*PDRAPPSRR		553614	707913	874381	600818
C20orf20	MRG-binding protein	Q9NV56	197	VTDKVLTANSNPSSPS*AAK		69383.5	138331	148232	103293
C20orf20	MRG-binding protein	Q9NV56	195	VLTANSNPSS*PSAAK		565040	795150	564257	660796
C2CD3	C2 domain-containing protein 3	Q4AC94	518	NRNLVEQQM#LSET*PEDAQTMTLSVDR		19090.3	13647.3	13614.3	15290.1
C2CD3	C2 domain-containing protein 3	Q4AC94	1912	LTKPFLPLS*PQTQTAISQHQESCR		188566	164462	130901	149810
C2orf49	ashwin	Q9BVC5	178, 189, 197, 198	QNHDLT*HRKSPSGPVKS*PPLSPVGT*T*PVK		15471.6	19262.8	22024.3	13125.7
C2orf49	ashwin	Q9BVC5	189	KSPSGPVKS*PPLSPVGTTPVK		35412	37827.9	38813.1	37247.5
C2orf55	hypothetical protein LOC343990	Q6NV74	321, 334, 338	LQHSSALTAS*VEEGGVPGEDPSS*RPAT*PELAEPESAPTLR		32884.1	21430.2	54226.9	39196.4
C2orf55	hypothetical protein LOC343990	Q6NV74	338	LQHSSALTASVEEGGVPGEDPSSRPAT*PELAEPESAPTLR		72696.8	82579.2	110131	66609
C2orf55	hypothetical protein LOC343990	Q6NV74	315, 338	LQHS*SALTASVEEGGVPGEDPSSRPAT*PELAEPESAPTLR		113068	143032	140604	134655
C2orf55	hypothetical protein LOC343990	Q6NV74	319, 338	LQHSSALT*ASVEEGGVPGEDPSSRPAT*PELAEPESAPTLR		113068	143032	140604	134655
C2orf55	hypothetical protein LOC343990	Q6NV74	321, 338	LQHSSALTAS*VEEGGVPGEDPSSRPAT*PELAEPESAPTLR		113068	143032	140604	134655
C2orf55	hypothetical protein LOC343990	Q6NV74	333, 338	LQHSSALTASVEEGGVPGEDPS*SRPAT*PELAEPESAPTLR		113068	143032	140604	134655
C3orf37	chromosome 3 open reading frame 37	Q96FZ2	160	SGSIGAADS*PENWEK	DOWN	144012	137094	70166.7	57470.4
C3orf63	retinoblastoma-associated protein 140 isoform a	Q9UK61	978	SSDYQFPS*SPFTDTLK	DOWN	369760	368025	107083	125960
C3orf63	retinoblastoma-associated protein 140 isoform a	Q9UK61	979	SSDYQFPSS*PFTDTLK	DOWN	1.2192e+06	1.19545e+06	411501	567074
C3orf63	retinoblastoma-associated protein 140 isoform a	Q9UK61	971, 978	QRS*SDYQFPS*SPFTDTLK	DOWN	103833	114882	45186	50303.9
C3orf63	retinoblastoma-associated protein 140 isoform a	Q9UK61	971, 979	QRS*SDYQFPSS*PFTDTLK	DOWN	103833	114882	45186	50303.9
C3orf63	retinoblastoma-associated protein 140 isoform a	Q9UK61	972, 979	QRSS*DYQFPSS*PFTDTLK	DOWN	103833	114882	45186	50303.9
C3orf63	retinoblastoma-associated protein 140 isoform a	Q9UK61	974, 979	QRSSDY*QFPSS*PFTDTLK	DOWN	103833	114882	45186	50303.9
C3orf63	retinoblastoma-associated protein 140 isoform a	Q9UK61	1049	VST*PIFSTQEK	DOWN	116724	102902	116787	139508
C3orf63	retinoblastoma-associated protein 140 isoform a	Q9UK61	818	QKHEYELNS*TPDKK	DOWN	158508	119142	148435	125117
C3orf63	retinoblastoma-associated protein 140 isoform a	Q9UK61	819	QKHEYELNST*PDKK	DOWN	158508	119142	148435	125117
C4BPA	C4b-binding protein alpha chain precursor	P04003	8	TPS*GALHRKRKMAAWPFSR		96309.4	137381	195746	103157
C5orf24	hypothetical protein LOC134553	Q7Z6I8	120	AAGFKT*SPGRPLGTTK		52666.7	66770.4	79131.2	83534.4
C5orf24	hypothetical protein LOC134553	Q7Z6I8	121	AAGFKTS*PGRPLGTTK		52666.7	66770.4	79131.2	83534.4
C5orf24	hypothetical protein LOC134553	Q7Z6I8	137	AAGYKVS*PGRPPGSIK		105514	104042	102461	104877
C5orf30	hypothetical protein LOC90355	Q96GV9	42	CSSTPCS*PMRR		490158	488499	624496	594096
C5orf30	hypothetical protein LOC90355	Q96GV9	38, 39	CSS*T*PCSPMRR		103522	116341	145150	95166.8
C5orf30	hypothetical protein LOC90355	Q96GV9	38, 42	CSS*TPCS*PMRR		103522	116341	145150	95166.8
C6orf132	hypothetical protein LOC647024	Q5T0Z8	726	DSGPAGQPEKPASQEVS*TPSQAR	DOWN	699787	537415	305705	388519
C6orf132	hypothetical protein LOC647024	Q5T0Z8	727	DSGPAGQPEKPASQEVST*PSQAR	DOWN	699787	537415	305705	388519
C6orf132	hypothetical protein LOC647024	Q5T0Z8	729	DSGPAGQPEKPASQEVSTPS*QAR	DOWN	699787	537415	305705	388519
C6orf132	hypothetical protein LOC647024	Q5T0Z8	436, 455	S*SSPALKPKPNPPSPENTAS*SAPVDWRDPSQM#EK	DOWN	33210.7	41789.1	53663.6	67957.1
C6orf132	hypothetical protein LOC647024	Q5T0Z8	437, 455	SS*SPALKPKPNPPSPENTAS*SAPVDWRDPSQM#EK	DOWN	33210.7	41789.1	53663.6	67957.1
C6orf132	hypothetical protein LOC647024	Q5T0Z8	438, 449	SSS*PALKPKPNPPS*PENTASSAPVDWRD	DOWN	15111.5	18709.1	21574.2	23515.1
C6orf132	hypothetical protein LOC647024	Q5T0Z8	436, 449	S*SSPALKPKPNPPS*PENTASSAPVDWRDPSQMEK	DOWN	36128.1	37318.7	43800.3	54924.4
C6orf132	hypothetical protein LOC647024	Q5T0Z8	436, 453	S*SSPALKPKPNPPSPENT*ASSAPVDWRDPSQM#EK	DOWN	877607	1.0542e+06	1.14836e+06	834160
C6orf132	hypothetical protein LOC647024	Q5T0Z8	437, 453	SS*SPALKPKPNPPSPENT*ASSAPVDWRDPSQM#EK	DOWN	877607	1.0542e+06	1.14836e+06	834160
C6orf132	hypothetical protein LOC647024	Q5T0Z8	438, 453	SSS*PALKPKPNPPSPENT*ASSAPVDWRDPSQM#EK	DOWN	877607	1.0542e+06	1.14836e+06	834160
C6orf132	hypothetical protein LOC647024	Q5T0Z8	436, 456	S*SSPALKPKPNPPSPENTASS*APVDWRDPSQMEK	DOWN	1.59258e+06	1.36392e+06	1.54049e+06	1.07942e+06
C6orf132	hypothetical protein LOC647024	Q5T0Z8	438, 456	SSS*PALKPKPNPPSPENTASS*APVDWRDPSQMEK	DOWN	1.59258e+06	1.36392e+06	1.54049e+06	1.07942e+06
C6orf132	hypothetical protein LOC647024	Q5T0Z8	437, 449	SS*SPALKPKPNPPS*PENTASSAPVDWR	DOWN	768583	581398	417074	688016
C6orf132	hypothetical protein LOC647024	Q5T0Z8	449	SSSPALKPKPNPPS*PENTASSAPVDWRDPSQM#EK	DOWN	3.61452e+06	3.82848e+06	3.36613e+06	2.56786e+06
C6orf132	hypothetical protein LOC647024	Q5T0Z8	1153	HKAPGSADYGFAPAAGRSPY*TTTR	DOWN	80906.3	99341.1	71473.8	70359.7
C6orf132	hypothetical protein LOC647024	Q5T0Z8	436	S*SSPALKPKPNPPSPENTASSAPVDWR	DOWN	4.15254e+06	2.99624e+06	2.74147e+06	2.55779e+06
C6orf132	hypothetical protein LOC647024	Q5T0Z8	437	SS*SPALKPKPNPPSPENTASSAPVDWR	DOWN	4.15254e+06	2.99624e+06	2.74147e+06	2.55779e+06
C7orf11	TTD non-photosensitive 1 protein	Q8TAP9	120	TST*PFGSGR		192285	198791	191972	191838
C7orf47	hypothetical protein LOC221908	Q8TAP8	84	FRLT*PPSPVRSEPQPAVPQELEMPVLK		22361.8	56059.3	66465.9	41587.8
C7orf47	hypothetical protein LOC221908	Q8TAP8	87	LTPPS*PVRSEPQPAVPQELEM#PVLK		197593	304001	278020	273564
C9orf30	hypothetical protein LOC91283 isoform a	Q96H12	274	EWPVSSFNRPFPNS*P		126412	120578	132878	116570
CAMKK2	calcium/calmodulin-dependent protein kinase kinase 2 isoform 1	Q96RR4	128, 133, 136	CICPSLPY*SPVSS*PQS*SPRLPR		110223	176287	178820	124997
CAMKK2	calcium/calmodulin-dependent protein kinase kinase 2 isoform 1	Q96RR4	129, 133, 136	CICPSLPYS*PVSS*PQS*SPRLPR		110223	176287	178820	124997
CAMKK2	calcium/calmodulin-dependent protein kinase kinase 2 isoform 1	Q96RR4	129, 132, 137	CICPSLPYS*PVS*SPQSS*PR		266795	257892	187420	227530
CAMKK2	calcium/calmodulin-dependent protein kinase kinase 2 isoform 1	Q96RR4	129, 133, 137	CICPSLPYS*PVSS*PQSS*PR		266795	257892	187420	227530
CAMSAP1	calmodulin-regulated spectrin-associated protein 1	Q5T5Y3	1389	CSST*PDNLSR		45305.3	35085.8	38889.7	35923.6
CAMSAP1L1	calmodulin-regulated spectrin-associated protein 2	Q5T1K0	970	QAGLSSAIAPFSSDSPRPTHPS*PQSSNRK		30453.9	57329.4	36042.8	40357.8
CAP1	adenylyl cyclase-associated protein 1	Q01518	307	SGPKPFSAPKPQT*SPSPK		70759.7	84844	102666	98818.2
CAP1	adenylyl cyclase-associated protein 1	Q01518	308	SGPKPFSAPKPQTS*PSPK		70759.7	84844	102666	98818.2
CASC5	protein CASC5 isoform 2	Q8NG31	32	HSSILKPPRS*PLQDLR		1.5581e+06	1.83495e+06	1.81459e+06	1.60554e+06
CASC5	protein CASC5 isoform 2	Q8NG31	438	ILAM#T*PESIYSNPSIQGCK		70346.2	81122	73761.5	57645.7
CASP8AP2	CASP8-associated protein 2	Q9UKL3	1261	SLEVHCPST*PK		299446	234234	192958	289789
CASP8AP2	CASP8-associated protein 2	Q9UKL3	1260	SLEVHCPS*TPK		336473	335148	245997	271282
CASZ1	zinc finger protein castor homolog 1 isoform a	Q86V15	1377	SCSS*TPVGNESTAAGNTISM#PTASGAK		24187.2	22161.9	29167.3	26490.3
CASZ1	zinc finger protein castor homolog 1 isoform a	Q86V15	1378	SCSST*PVGNESTAAGNTISMPTASGAK		235186	167280	141629	220541
CC2D1A	coiled-coil and C2 domain-containing protein 1A	Q6P1N0	204, 208	GPAST*PTYS*PAPTQPAPR	DOWN	115251	110697	73573.2	67732.7
CC2D1A	coiled-coil and C2 domain-containing protein 1A	Q6P1N0	206, 208	GPASTPT*YS*PAPTQPAPR	DOWN	115251	110697	73573.2	67732.7
CC2D1A	coiled-coil and C2 domain-containing protein 1A	Q6P1N0	203	AS*TPTYSPAPTQPAPR	DOWN	53748.1	42788	45026.4	60987.6
CC2D1A	coiled-coil and C2 domain-containing protein 1A	Q6P1N0	204	GPAST*PTYSPAPTQPAPR	DOWN	273202	246125	249135	298011
CC2D1A	coiled-coil and C2 domain-containing protein 1A	Q6P1N0	207	ASTPTY*SPAPTQPAPR	DOWN	50898.4	27834.6	34288.2	39149.4
CC2D1A	coiled-coil and C2 domain-containing protein 1A	Q6P1N0	203, 208	GPAS*TPTYS*PAPTQPAPR	DOWN	65630.1	62662.3	48948.9	64692
CCAR1	cell division cycle and apoptosis regulator protein 1	Q8IX12	627	EIST*PTHWSK		2.15777e+06	1.64207e+06	1.88808e+06	1.56106e+06
CCAR1	cell division cycle and apoptosis regulator protein 1	Q8IX12	629	EISTPT*HWSK		2.15777e+06	1.64207e+06	1.88808e+06	1.56106e+06
CCDC117	coiled-coil domain-containing protein 117	Q8IWD4	52	AVPS*SPAGSAAR		113549	146637	144598	142829
CCDC117	coiled-coil domain-containing protein 117	Q8IWD4	53	AVPSS*PAGSAAR		113549	146637	144598	142829
CCDC130	coiled-coil domain-containing protein 130	Q9BQ72	362, 373	QDKPLS*PAGSSQEAADT*PDTR	DOWN	44181.2	41720.6	24634.6	28764.3
CCDC130	coiled-coil domain-containing protein 130	Q9BQ72	366, 373	QDKPLSPAGS*SQEAADT*PDTR	DOWN	44181.2	41720.6	24634.6	28764.3
CCDC130	coiled-coil domain-containing protein 130	Q9BQ72	367, 373	QDKPLSPAGSS*QEAADT*PDTR	DOWN	44181.2	41720.6	24634.6	28764.3
CCDC130	coiled-coil domain-containing protein 130	Q9BQ72	306	SRDVPES*PQHAADTPK	DOWN	243011	219074	242887	243048
CCDC130	coiled-coil domain-containing protein 130	Q9BQ72	313	SRDVPESPQHAADT*PK	DOWN	21693.9	22500.7	21155.9	23139.4
CCDC14	coiled-coil domain-containing protein 14	Q49A88	785, 791	ARS*TPEKKS*PLSK		45203.5	89001.5	77547.8	96441.6
CCDC14	coiled-coil domain-containing protein 14	Q49A88	786, 791	ARST*PEKKS*PLSK		45203.5	89001.5	77547.8	96441.6
CCDC165	coiled-coil domain containing 165	Q9Y4B5	618, 621	DHAPS*IPT*SPFGDSLESSTELRR		22243.7	41507.6	44221	44467.7
CCDC165	coiled-coil domain containing 165	Q9Y4B5	621	DHAPSIPT*SPFGDSLESSTELRR		424142	481511	469235	473422
CCDC165	coiled-coil domain containing 165	Q9Y4B5	618, 622	DHAPS*IPTS*PFGDSLESSTELR		34685.7	37137	29877.7	42951.9
CCDC165	coiled-coil domain containing 165	Q9Y4B5	622	DHAPSIPTS*PFGDSLESSTELR		462190	385359	351986	411562
CCDC19	coiled-coil domain-containing protein 19, mitochondrial precursor	Q9UL16	50	AQGQS*DSPIVLLRDKHTLQK		499515	651186	966186	673934
CCDC50	coiled-coil domain-containing protein 50 short isoform	Q8IVM0-2	338	EAVST*PSR		132798	108622	103889	99776.3
CCDC6	coiled-coil domain-containing protein 6	Q16204	349, 361	T*VSSPIPYTPSPS*SSRPISPGLSYASHTVGFTPPTSLTR		820277	810314	720773	1.42733e+06
CCDC6	coiled-coil domain-containing protein 6	Q16204	351, 359	TVS*SPIPYTPS*PSSSRPISPGLSYASHTVGFTPPTSLTR		820277	810314	720773	1.42733e+06
CCDC6	coiled-coil domain-containing protein 6	Q16204	351, 361	TVS*SPIPYTPSPS*SSRPISPGLSYASHTVGFTPPTSLTR		820277	810314	720773	1.42733e+06
CCDC6	coiled-coil domain-containing protein 6	Q16204	352, 359	TVSS*PIPYTPS*PSSSRPISPGLSYASHTVGFTPPTSLTR		820277	810314	720773	1.42733e+06
CCDC6	coiled-coil domain-containing protein 6	Q16204	352, 361	TVSS*PIPYTPSPS*SSRPISPGLSYASHTVGFTPPTSLTR		820277	810314	720773	1.42733e+06
CCDC6	coiled-coil domain-containing protein 6	Q16204	356, 361	TVSSPIPY*TPSPS*SSRPISPGLSYASHTVGFTPPTSLTR		820277	810314	720773	1.42733e+06
CCDC6	coiled-coil domain-containing protein 6	Q16204	357, 361	TVSSPIPYT*PSPS*SSRPISPGLSYASHTVGFTPPTSLTR		820277	810314	720773	1.42733e+06
CCDC6	coiled-coil domain-containing protein 6	Q16204	349, 367, 380	T*VSSPIPYTPSPSSSRPIS*PGLSYASHTVGFT*PPTSLTR		124066	133911	130264	201430
CCDC6	coiled-coil domain-containing protein 6	Q16204	351, 359, 380	TVS*SPIPYTPS*PSSSRPISPGLSYASHTVGFT*PPTSLTR		124066	133911	130264	201430
CCDC6	coiled-coil domain-containing protein 6	Q16204	351, 363, 371	TVS*SPIPYTPSPSSS*RPISPGLS*YASHTVGFTPPTSLTR		124066	133911	130264	201430
CCDC6	coiled-coil domain-containing protein 6	Q16204	351, 372, 380	TVS*SPIPYTPSPSSSRPISPGLSY*ASHTVGFT*PPTSLTR		124066	133911	130264	201430
CCDC6	coiled-coil domain-containing protein 6	Q16204	352, 359, 367	TVSS*PIPYTPS*PSSSRPIS*PGLSYASHTVGFTPPTSLTR		124066	133911	130264	201430
CCDC6	coiled-coil domain-containing protein 6	Q16204	352, 359, 380	TVSS*PIPYTPS*PSSSRPISPGLSYASHTVGFT*PPTSLTR		124066	133911	130264	201430
CCDC6	coiled-coil domain-containing protein 6	Q16204	352, 367, 380	TVSS*PIPYTPSPSSSRPIS*PGLSYASHTVGFT*PPTSLTR		124066	133911	130264	201430
CCDC6	coiled-coil domain-containing protein 6	Q16204	352, 371, 380	TVSS*PIPYTPSPSSSRPISPGLS*YASHTVGFT*PPTSLTR		124066	133911	130264	201430
CCDC6	coiled-coil domain-containing protein 6	Q16204	356, 359, 367	TVSSPIPY*TPS*PSSSRPIS*PGLSYASHTVGFTPPTSLTR		124066	133911	130264	201430
CCDC6	coiled-coil domain-containing protein 6	Q16204	352, 367	TVSS*PIPYTPSPSSSRPIS*PGLSYASH		72399.9	64841.8	70676.8	96277.6
CCDC6	coiled-coil domain-containing protein 6	Q16204	367	TVSSPIPYTPSPSSSRPIS*PGLSYASHTVGFTPPTSLTR		904014	1.23834e+06	1.36466e+06	1.17551e+06
CCDC6	coiled-coil domain-containing protein 6	Q16204	254	DISM#EIDS*PENM#MR		57459.1	88691.2	70164	99128.9
CCDC6	coiled-coil domain-containing protein 6	Q16204	419	RSNS*PDKFK		5.18827e+06	6.19005e+06	6.77651e+06	6.23325e+06
CCDC6	coiled-coil domain-containing protein 6	Q16204	52	SGGIVIS*PFRLEELTNR		1.03841e+06	1.23792e+06	1.40604e+06	1.0048e+06
CCDC6	coiled-coil domain-containing protein 6	Q16204	352, 359, 361, 374	TVSS*PIPYTPS*PS*SSRPISPGLSYAS*HTVGFTPPTSLTR		15626.6	23581	18457.6	22230
CCDC6	coiled-coil domain-containing protein 6	Q16204	352, 359, 361, 380	TVSS*PIPYTPS*PS*SSRPISPGLSYASHTVGFT*PPTSLTR		15626.6	23581	18457.6	22230
CCDC6	coiled-coil domain-containing protein 6	Q16204	352, 359, 362, 380	TVSS*PIPYTPS*PSS*SRPISPGLSYASHTVGFT*PPTSLTR		15626.6	23581	18457.6	22230
CCDC6	coiled-coil domain-containing protein 6	Q16204	352, 359, 367, 380	TVSS*PIPYTPS*PSSSRPIS*PGLSYASHTVGFT*PPTSLTR		15626.6	23581	18457.6	22230
CCDC6	coiled-coil domain-containing protein 6	Q16204	352, 359, 371, 380	TVSS*PIPYTPS*PSSSRPISPGLS*YASHTVGFT*PPTSLTR		15626.6	23581	18457.6	22230
CCDC6	coiled-coil domain-containing protein 6	Q16204	352, 361, 367, 380	TVSS*PIPYTPSPS*SSRPIS*PGLSYASHTVGFT*PPTSLTR		15626.6	23581	18457.6	22230
CCDC6	coiled-coil domain-containing protein 6	Q16204	352, 363, 367, 380	TVSS*PIPYTPSPSSS*RPIS*PGLSYASHTVGFT*PPTSLTR		15626.6	23581	18457.6	22230
CCDC6	coiled-coil domain-containing protein 6	Q16204	349, 359	T*VSSPIPYTPS*PSSSRPISPGLSYASHTVGFTPPTSL		13207.5	14082.4	9964.48	14398.2
CCDC6	coiled-coil domain-containing protein 6	Q16204	351, 359, 367	TVS*SPIPYTPS*PSSSRPIS*PGLSYASHTVGFTPPTSLTR		423277	513114	427889	391078
CCDC6	coiled-coil domain-containing protein 6	Q16204	351, 359, 374	TVS*SPIPYTPS*PSSSRPISPGLSYAS*HTVGFTPPTSLTR		423277	513114	427889	391078
CCDC6	coiled-coil domain-containing protein 6	Q16204	351, 361, 380	TVS*SPIPYTPSPS*SSRPISPGLSYASHTVGFT*PPTSLTR		423277	513114	427889	391078
CCDC6	coiled-coil domain-containing protein 6	Q16204	351, 362, 374	TVS*SPIPYTPSPSS*SRPISPGLSYAS*HTVGFTPPTSLTR		423277	513114	427889	391078
CCDC6	coiled-coil domain-containing protein 6	Q16204	351, 362, 380	TVS*SPIPYTPSPSS*SRPISPGLSYASHTVGFT*PPTSLTR		423277	513114	427889	391078
CCDC6	coiled-coil domain-containing protein 6	Q16204	351, 362, 386	TVS*SPIPYTPSPSS*SRPISPGLSYASHTVGFTPPTSLT*R		423277	513114	427889	391078
CCDC6	coiled-coil domain-containing protein 6	Q16204	352, 359, 374	TVSS*PIPYTPS*PSSSRPISPGLSYAS*HTVGFTPPTSLTR		423277	513114	427889	391078
CCDC6	coiled-coil domain-containing protein 6	Q16204	352, 361, 380	TVSS*PIPYTPSPS*SSRPISPGLSYASHTVGFT*PPTSLTR		423277	513114	427889	391078
CCDC6	coiled-coil domain-containing protein 6	Q16204	352, 362, 380	TVSS*PIPYTPSPSS*SRPISPGLSYASHTVGFT*PPTSLTR		423277	513114	427889	391078
CCDC6	coiled-coil domain-containing protein 6	Q16204	351, 362	TVS*SPIPYTPSPSS*SRPISPGLSYASHTVGFTPPTSLTR		3.01963e+06	3.36104e+06	2.65645e+06	2.5698e+06
CCDC6	coiled-coil domain-containing protein 6	Q16204	351, 363	TVS*SPIPYTPSPSSS*RPISPGLSYASHTVGFTPPTSLTR		3.01963e+06	3.36104e+06	2.65645e+06	2.5698e+06
CCDC6	coiled-coil domain-containing protein 6	Q16204	351, 367	TVS*SPIPYTPSPSSSRPIS*PGLSYASHTVGFTPPTSLTR		3.01963e+06	3.36104e+06	2.65645e+06	2.5698e+06
CCDC6	coiled-coil domain-containing protein 6	Q16204	351, 372	TVS*SPIPYTPSPSSSRPISPGLSY*ASHTVGFTPPTSLTR		3.01963e+06	3.36104e+06	2.65645e+06	2.5698e+06
CCDC6	coiled-coil domain-containing protein 6	Q16204	361, 380	TVSSPIPYTPSPS*SSRPISPGLSYASHTVGFT*PPTSLTR		3.01963e+06	3.36104e+06	2.65645e+06	2.5698e+06
CCDC6	coiled-coil domain-containing protein 6	Q16204	367, 380	TVSSPIPYTPSPSSSRPIS*PGLSYASHTVGFT*PPTSLTR		3.01963e+06	3.36104e+06	2.65645e+06	2.5698e+06
CCDC61	coiled-coil domain-containing protein 61	NP_001073871	466, 477	GKPPS*PTPWSGSNM#KS*PPVER		18080.5	19119.9	19900	23608.4
CCDC64B	bicaudal D-related protein 2	A1A5D9	480	ELSASASSST*PR		34368.1	34045.3	36549.2	52389.6
CCDC82	coiled-coil domain-containing protein 82	Q8N4S0	219, 220, 227	RVVEDEGS*S*VEMEQKT*PEK		147127	118119	133995	163009
CCDC82	coiled-coil domain-containing protein 82	Q8N4S0	219, 227	RVVEDEGS*SVEMEQKT*PEK		332122	250825	280581	353943
CCDC82	coiled-coil domain-containing protein 82	Q8N4S0	227	RVVEDEGSSVEMEQKT*PEK		1.35977e+06	966702	938750	1.17965e+06
CCDC86	coiled-coil domain-containing protein 86	Q9H6F5	18	LGGLRPES*PESLTSVSR		1.16173e+07	1.30752e+07	1.6378e+07	1.24762e+07
CCM2	malcavernin isoform 1	Q9BSQ5	241	AIFDGASTPT*HHLSLHSDDSSTK		545485	552725	480149	528999
CCM2	malcavernin isoform 1	Q9BSQ5	238	AIFDGAS*TPTHHLSLHSDDSSTK		99162.7	108339	67071.9	98501
CCND3	G1/S-specific cyclin-D3 isoform 1	P30281	274, 282	GSS*SQGPSQTS*TPTDVTAIHL		46027.8	35243.1	54585.8	66808.8
CCND3	G1/S-specific cyclin-D3 isoform 1	P30281	275, 282	GSSS*QGPSQTS*TPTDVTAIHL		46027.8	35243.1	54585.8	66808.8
CCND3	G1/S-specific cyclin-D3 isoform 1	P30281	275, 283	GSSS*QGPSQTST*PTDVTAIHL		46027.8	35243.1	54585.8	66808.8
CCND3	G1/S-specific cyclin-D3 isoform 1	P30281	279, 282	GSSSQGPS*QTS*TPTDVTAIHL		46027.8	35243.1	54585.8	66808.8
CCND3	G1/S-specific cyclin-D3 isoform 1	P30281	283	GSSSQGPSQTST*PTDVTAIHL		1.08113e+06	1.07644e+06	1.27238e+06	970176
CCND3	G1/S-specific cyclin-D3 isoform 1	P30281	273, 283	GS*SSQGPSQTST*PTDVTAIHL		114908	80454.4	105510	90639.8
CCND3	G1/S-specific cyclin-D3 isoform 1	P30281	274, 283	GSS*SQGPSQTST*PTDVTAIHL		114908	80454.4	105510	90639.8
CCND3	G1/S-specific cyclin-D3 isoform 1	P30281	279, 283	GSSSQGPS*QTST*PTDVTAIHL		114908	80454.4	105510	90639.8
CCNL1	cyclin-L1	Q9UK58	374	QQASKS*PYNGVR		443904	522123	514745	652315
CCNL1	cyclin-L1	Q9UK58	376	QQASKSPY*NGVR		443904	522123	514745	652315
CCNL1	cyclin-L1	Q9UK58	372	QQAS*KSPYNGVR		849854	979276	968804	966445
CCS	copper chaperone for superoxide dismutase	O14618	109	FLQLT*PER		42686.9	35100.9	34468.7	35112.4
CD2AP	CD2-associated protein	Q9Y5K6	551	DTCYSPKPSVYLST*PSSASK		22619.4	30511.5	29127.9	19216.5
CD2AP	CD2-associated protein	Q9Y5K6	553	DTCYSPKPSVYLSTPS*SASK		22619.4	30511.5	29127.9	19216.5
CD2AP	CD2-associated protein	Q9Y5K6	542, 551, 554	DTCYS*PKPSVYLST*PSS*ASK		30883.1	28517.5	17207.8	26194.6
CD2AP	CD2-associated protein	Q9Y5K6	546, 551, 554	DTCYSPKPS*VYLST*PSS*ASK		30883.1	28517.5	17207.8	26194.6
CD2AP	CD2-associated protein	Q9Y5K6	546, 553, 554	DTCYSPKPS*VYLSTPS*S*ASK		30883.1	28517.5	17207.8	26194.6
CD2BP2	CD2 antigen cytoplasmic tail-binding protein 2	O95400	194	GPGQPS*SPQRLDR		33876.1	55850.7	56496.5	63756.5
CD2BP2	CD2 antigen cytoplasmic tail-binding protein 2	O95400	195	KGPGQPSS*PQRLDR		1.06737e+07	1.3049e+07	1.30595e+07	1.11241e+07
CDAN1	codanin-1	Q8IWY9	272	QLQQSPTPTCPT*PELGSPLPSR		16132.9	19897.6	34274.9	22474.8
CDAN1	codanin-1	Q8IWY9	265, 272, 277	QLQQS*PTPTCPT*PELGS*PLPSR		62760.1	78101	76756.3	63597.7
CDAN1	codanin-1	Q8IWY9	267, 272, 277	QLQQSPT*PTCPT*PELGS*PLPSR		62760.1	78101	76756.3	63597.7
CDC25C	M-phase inducer phosphatase 3 isoform a	P30307	212	SGLY*RSPSMPENLNRPR	DOWN	123197	84193.3	57285.7	63864.8
CDC25C	M-phase inducer phosphatase 3 isoform a	P30307	214	SGLYRS*PSMPENLNRPR	DOWN	123197	84193.3	57285.7	63864.8
CDC42	cell division control protein 42 homolog isoform 1	P60953	138	QKPIT*PETAEK		28443.9	23109.4	35253.9	35095.8
CDC42BPB	serine/threonine-protein kinase MRCK beta	Q9Y5S2	1678, 1690	HST*PSNSSNPSGPPS*PNSPHR		24863.5	18337.5	17008.8	14955.9
CDC5L	cell division cycle 5-like protein	Q99459	404, 411, 415, 424	QVVQT*PNTVLST*PFRT*PSNGAEGLT*PR		51768.2	40280.4	59794.6	84029.3
CDC5L	cell division cycle 5-like protein	Q99459	404, 411, 417, 424	QVVQT*PNTVLST*PFRTPS*NGAEGLT*PR		51768.2	40280.4	59794.6	84029.3
CDC5L	cell division cycle 5-like protein	Q99459	429, 430, 438, 442	SGT*T*PKPVINST*PGRT*PLRDK		68098.3	59578.8	70588.2	93642
CDC5L	cell division cycle 5-like protein	Q99459	427, 437, 442	S*GTTPKPVINS*TPGRT*PLRDK		584069	527682	660411	737778
CDC5L	cell division cycle 5-like protein	Q99459	430, 437, 442	SGTT*PKPVINS*TPGRT*PLRDK		584069	527682	660411	737778
CDC5L	cell division cycle 5-like protein	Q99459	427, 438, 442	S*GTTPKPVINST*PGRT*PLR		260249	188833	237420	290585
CDC5L	cell division cycle 5-like protein	Q99459	429, 438, 442	SGT*TPKPVINST*PGRT*PLR		260249	188833	237420	290585
CDC5L	cell division cycle 5-like protein	Q99459	430, 438, 442	SGTT*PKPVINST*PGRT*PLRDK		10642.9	9953.6	10630	14200.3
CDC5L	cell division cycle 5-like protein	Q99459	427, 437	S*GTTPKPVINS*TPGRTPLR		34617.2	35099.2	44487.4	39906.3
CDC5L	cell division cycle 5-like protein	Q99459	427, 438	S*GTTPKPVINST*PGRTPLR		34617.2	35099.2	44487.4	39906.3
CDC5L	cell division cycle 5-like protein	Q99459	430, 438	SGTT*PKPVINST*PGRTPLR		34617.2	35099.2	44487.4	39906.3
CDC5L	cell division cycle 5-like protein	Q99459	411, 415, 424	TVLST*PFRT*PSNGAEGLT*PR		71951.8	59086.3	70801.8	76998
CDC5L	cell division cycle 5-like protein	Q99459	437, 442	SGTTPKPVINS*TPGRT*PLRDK		94285.5	79319.5	88663.3	101857
CDC5L	cell division cycle 5-like protein	Q99459	438, 442	SGTTPKPVINST*PGRT*PLRDK		114816	106042	106593	107031
CDCA5	sororin	Q96FF9	114	THSVPATPTS*TPVPNPEAESSSK		27227.8	20666	21117.2	27006.4
CDCA5	sororin	Q96FF9	115	THSVPATPTST*PVPNPEAESSSK		27227.8	20666	21117.2	27006.4
CDCA5	sororin	Q96FF9	158	LETLGSASTS*TPGRR		97930.6	108257	66312.3	100963
CDCA5	sororin	Q96FF9	159	LETLGSASTST*PGRR		97930.6	108257	66312.3	100963
CDK12	cyclin-dependent kinase 12 isoform 2	Q9NYV4	318, 323, 325	SGS*YSGRS*PS*PYGR		32487.3	23176.5	34770.4	44948.7
CDK12	cyclin-dependent kinase 12 isoform 2	Q9NYV4	319, 323, 325	SGSY*SGRS*PS*PYGR		32487.3	23176.5	34770.4	44948.7
CDK12	cyclin-dependent kinase 12 isoform 2	Q9NYV4	332, 333	RRS*S*SPFLSK		322343	265660	267490	373950
CDK12	cyclin-dependent kinase 12 isoform 2	Q9NYV4	301, 303	QRS*VS*PYSR		331705	303886	350349	358180
CDK12	cyclin-dependent kinase 12 isoform 2	Q9NYV4	333	SS*SPFLSKR		28427.6	31860.7	36956.4	25485.6
CDK12	cyclin-dependent kinase 12 isoform 2	Q9NYV4	332, 334	RRS*SS*PFLSK		616411	624530	611186	611424
CDK12	cyclin-dependent kinase 12 isoform 2	Q9NYV4	323, 325	SGSYSGRS*PS*PYGR		134387	130154	141235	116350
CDK12	cyclin-dependent kinase 12 isoform 2	Q9NYV4	334	SSS*PFLSK		96490.2	80773.4	74765.3	94369.8
CDK12	cyclin-dependent kinase 12 isoform 2	Q9NYV4	333, 334	SS*S*PFLSK		88404.7	85945.3	75894	83076.4
CDK13	cyclin-dependent kinase 13 isoform 1	Q14004-2	1087	SQGSSNVAPGEKQTDPST*PQQESSKPLGGIQPSSQTIQPK		19643.3	52592.6	155389	43202
CDK13	cyclin-dependent kinase 13 isoform 1	Q14004	360, 363	RLPRSPS*PYS*R		556745	1.38681e+06	2.66813e+06	1.59423e+06
CDK13	cyclin-dependent kinase 13 isoform 1	Q14004	358, 360	RLPRS*PS*PYSR		83754.1	183007	300457	161563
CDK13	cyclin-dependent kinase 13 isoform 1	Q14004	358, 362	RLPRS*PSPY*SR		83754.1	183007	300457	161563
CDK13	cyclin-dependent kinase 13 isoform 1	Q14004	358, 363	RLPRS*PSPYS*R		83754.1	183007	300457	161563
CDK13	cyclin-dependent kinase 13 isoform 1	Q14004	340, 342, 349	SRKS*PS*PAGGGSS*PYSR		459185	398670	551155	845775
CDK13	cyclin-dependent kinase 13 isoform 1	Q14004	340, 342, 352	SRKS*PS*PAGGGSSPYS*R		459185	398670	551155	845775
CDK13	cyclin-dependent kinase 13 isoform 1	Q14004	358	RLPRS*PSPYSR		91983.5	92071.5	150991	106108
CDK13	cyclin-dependent kinase 13 isoform 1	Q14004	362	RLPRSPSPY*SR		91983.5	92071.5	150991	106108
CDK13	cyclin-dependent kinase 13 isoform 1	Q14004	1225, 1226	ENGSGHEASLQLRPPPEPS*T*PVSGQDDLIQHQDM#R		49760.2	46208.6	66175.3	66874.7
CDK13	cyclin-dependent kinase 13 isoform 1	Q14004	1146	PS*TPQQESSKPLGGIQPSSQTIQPK		222666	239137	270193	339516
CDK13	cyclin-dependent kinase 13 isoform 1	Q14004	337, 342, 351	S*RKSPS*PAGGGSSPY*SRR		26174.9	34595.6	49216.1	24961.8
CDK13	cyclin-dependent kinase 13 isoform 1	Q14004	337, 342, 352	S*RKSPS*PAGGGSSPYS*RR		26174.9	34595.6	49216.1	24961.8
CDK13	cyclin-dependent kinase 13 isoform 1	Q14004	340, 342, 351	SRKS*PS*PAGGGSSPY*SRR		26174.9	34595.6	49216.1	24961.8
CDK13	cyclin-dependent kinase 13 isoform 1	Q14004	340, 352	SRKS*PSPAGGGSSPYS*R		41495.1	41583.2	50775.4	55018.7
CDK13	cyclin-dependent kinase 13 isoform 1	Q14004	1226	ENGSGHEASLQLRPPPEPST*PVSGQDDLIQHQDM#R		651110	728787	996071	689505
CDK13	cyclin-dependent kinase 13 isoform 1	Q14004	337, 349	S*RKSPSPAGGGSS*PYSR		104757	111426	147543	113448
CDK13	cyclin-dependent kinase 13 isoform 1	Q14004	340, 349	SRKS*PSPAGGGSS*PYSR		104757	111426	147543	113448
CDK13	cyclin-dependent kinase 13 isoform 1	Q14004	342, 349	SRKSPS*PAGGGSS*PYSR		104757	111426	147543	113448
CDK13	cyclin-dependent kinase 13 isoform 1	Q14004	493	ASNTS*TPTKGNTETSASASQTNHVK		228524	200654	263568	247336
CDK13	cyclin-dependent kinase 13 isoform 1	Q14004	1225	ENGSGHEASLQLRPPPEPS*TPVSGQDDLIQHQDM#R		1.13536e+06	1.1476e+06	1.41246e+06	1.25327e+06
CDK13	cyclin-dependent kinase 13 isoform 1	Q14004	340, 342, 348, 349	SRKS*PS*PAGGGS*S*PYSR		35394.2	34000.8	39739.6	40032
CDK13	cyclin-dependent kinase 13 isoform 1	Q14004-2	1083, 1086	SQGSSNVAPGEKQT*DPS*TPQQESSKPLGGIQPSSQTIQPK		12525.5	12128.3	14507	13692.2
CDK13	cyclin-dependent kinase 13 isoform 1	Q14004	1147	QTDPST*PQQESSKPLGGIQPSSQTIQPK		5.0891e+06	4.33679e+06	4.26215e+06	6.13921e+06
CDK13	cyclin-dependent kinase 13 isoform 1	Q14004	340, 342, 348	SRKS*PS*PAGGGS*SPYSR		3.93687e+06	3.22345e+06	4.25397e+06	3.51787e+06
CDK13	cyclin-dependent kinase 13 isoform 1	Q14004	1225, 1229	ENGSGHEASLQLRPPPEPS*TPVS*GQDDLIQHQDMR		21346.5	25910.6	22855.9	23775.8
CDK13	cyclin-dependent kinase 13 isoform 1	Q14004	494	ASNTST*PTKGNTETSASASQTNHVK		201454	183590	220512	158191
CDK5RAP2	CDK5 regulatory subunit-associated protein 2 isoform b	Q96SN8	1350	IEEDNLTYQHLLPES*PEPSASHALSDYETSEK		136898	151662	120431	136901
CDT1	DNA replication factor Cdt1	Q9H211	79	LSVDEVSS*PSTPEAPDIPACPSPGQK	DOWN	162086	132159	72354.7	38289.4
CDT1	DNA replication factor Cdt1	Q9H211	82, 93	LSVDEVSSPST*PEAPDIPACPS*PGQK	DOWN	38729.5	33382	16091.8	14743.8
CDYL	chromodomain Y-like protein isoform d	Q9Y232	201	ILVPKS*PVKSR		26556.4	45050.6	111377	32984.3
CENPC1	centromere protein C 1	Q03188	130	ILATDVSSKNT*PDSK		93001.6	162101	212914	156231
CENPF	centromere protein F	P49454	3093	GFADIPTGKT*SPYILR		173037	258203	245350	195325
CENPF	centromere protein F	P49454	3094	GFADIPTGKTS*PYILR		173037	258203	245350	195325
CENPF	centromere protein F	P49454	3045	TPAT*PESFSKK		455646	370475	324734	407249
CENPH	centromere protein H	Q9H3R5	68	SM#VDASEEKT*PEQIMQEK		96471.9	101919	114294	124504
CENPT	centromere protein T	Q96BT3	397, 403, 404	AAS*PESASS*T*PESLQAR		16284	14082	20680.3	20776.6
CEP135	centrosomal protein of 135 kDa	Q66GS9	488	SSIFRT*PEKGDYNSEIHQITR		87423.7	104328	141834	102952
CEP135	centrosomal protein of 135 kDa	Q66GS9	1121, 1126, 1132	HGLAT*PPLSS*TLRSPS*HSPEHR		43761	45636.2	55463.7	42879.9
CEP135	centrosomal protein of 135 kDa	Q66GS9	1121, 1126, 1134	HGLAT*PPLSS*TLRSPSHS*PEHR		43761	45636.2	55463.7	42879.9
CEP135	centrosomal protein of 135 kDa	Q66GS9	1121, 1127, 1134	HGLAT*PPLSST*LRSPSHS*PEHR		43761	45636.2	55463.7	42879.9
CEP135	centrosomal protein of 135 kDa	Q66GS9	1121, 1130, 1132	HGLAT*PPLSSTLRS*PS*HSPEHR		43761	45636.2	55463.7	42879.9
CEP135	centrosomal protein of 135 kDa	Q66GS9	1121, 1130, 1134	HGLAT*PPLSSTLRS*PSHS*PEHR		43761	45636.2	55463.7	42879.9
CEP135	centrosomal protein of 135 kDa	Q66GS9	1125, 1130, 1132	HGLATPPLS*STLRS*PS*HSPEHR		13084.9	14239.8	13712.8	16266.8
CEP350	centrosome-associated protein 350	Q5VT06	801	PLTFTPQPYVT*SPAAYTDALLKPSASQYK	DOWN	45071.7	38720.9	21905.7	31228.5
CEP350	centrosome-associated protein 350	Q5VT06	802	NHNM#ASRPLTFTPQPYVTS*PAAYTDALLKPSASQYK	DOWN	60613.2	74089.4	53124.8	55999.2
CEP57	centrosomal protein of 57 kDa	Q86XR8	36	HSSSPY*VVYPSDKPFLNSDLRR		35115.2	41754.1	56057.6	40340.3
CEP57	centrosomal protein of 57 kDa	Q86XR8	32	HS*SSPYVVYPSDKPFLNSDLR		139338	156407	112759	159940
CEP57	centrosomal protein of 57 kDa	Q86XR8	33	HSS*SPYVVYPSDKPFLNSDLR		139338	156407	112759	159940
CEP57	centrosomal protein of 57 kDa	Q86XR8	34	HSSS*PYVVYPSDKPFLNSDLR		139338	156407	112759	159940
CEP63	centrosomal protein of 63 kDa isoform c	Q96MT8-2	495	LELGLHECSLPVS*PLGSIATR		73001	90156	69918	82260.6
CHAF1A	chromatin assembly factor 1 subunit A	Q13111	770	GLLSNHT*GSPRSPSTTYLHTPTPSEDAAIPSK		89972.8	180774	206960	161743
CHAF1A	chromatin assembly factor 1 subunit A	Q13111	772	GLLSNHTGS*PRSPSTTYLHTPTPSEDAAIPSK		89972.8	180774	206960	161743
CHAF1A	chromatin assembly factor 1 subunit A	Q13111	775	GLLSNHTGSPRS*PSTTYLHTPTPSEDAAIPSK		89972.8	180774	206960	161743
CHAF1A	chromatin assembly factor 1 subunit A	Q13111	777	GLLSNHTGSPRSPS*TTYLHTPTPSEDAAIPSK		89972.8	180774	206960	161743
CHAF1A	chromatin assembly factor 1 subunit A	Q13111	775, 783	GLLSNHTGSPRS*PSTTYLHT*PTPSEDAAIPSK		20284.8	27267.7	31226.6	23245.7
CHAF1A	chromatin assembly factor 1 subunit A	Q13111	310	QHSSTS*PFPTSTPLR		50033.2	50558.6	42552.2	69072
CHAF1A	chromatin assembly factor 1 subunit A	Q13111	316	QHSSTSPFPTST*PLR		50033.2	50558.6	42552.2	69072
CHAF1A	chromatin assembly factor 1 subunit A	Q13111	266	NM#T*PESEVLESFPEEDSVLSHSSLSSPSSTSSPEGPPAPPK		169216	214764	183708	181100
CHAF1A	chromatin assembly factor 1 subunit A	Q13111	309, 314	QHSST*SPFPT*STPLRR		130814	135452	86113.2	92537.3
CHAF1A	chromatin assembly factor 1 subunit A	Q13111	309, 315	QHSST*SPFPTS*TPLRR		130814	135452	86113.2	92537.3
CHD1	chromodomain-helicase-DNA-binding protein 1	O14646	1683, 1685	SPLDQRS*PY*GSRSPFEHSVEHK		10201.2	33742.4	73940.1	29346.8
CHD1	chromodomain-helicase-DNA-binding protein 1	O14646	1683, 1687	SPLDQRS*PYGS*RSPFEHSVEHK		10201.2	33742.4	73940.1	29346.8
CHD1	chromodomain-helicase-DNA-binding protein 1	O14646	1683, 1689	SPLDQRS*PYGSRS*PFEHSVEHK		10201.2	33742.4	73940.1	29346.8
CHD1	chromodomain-helicase-DNA-binding protein 1	O14646	1683	SPLDQRS*PYGSR		12319.4	41890.4	68095.7	24532.1
CHD1	chromodomain-helicase-DNA-binding protein 1	O14646	1699	SPFEHSVEHKS*TPEHTWSSR		90247.9	83227.4	146499	102842
CHD1	chromodomain-helicase-DNA-binding protein 1	O14646	1689	SPYGSRS*PFEHSVEHK		95255.7	102012	153488	108325
CHD1	chromodomain-helicase-DNA-binding protein 1	O14646	1673, 1683	ASSS*GPRSPLDQRS*PYGSR		27528	27976.4	25864.9	48350.3
CHD1	chromodomain-helicase-DNA-binding protein 1	O14646	1685, 1699	Y*GSRSPFEHSVEHKS*TPEHTWSSR		163063	166361	235253	196589
CHD1	chromodomain-helicase-DNA-binding protein 1	O14646	1685	SPY*GSRSPFEHSVEHK		145899	206619	264320	167632
CHD1	chromodomain-helicase-DNA-binding protein 1	O14646	1687	SPYGS*RSPFEHSVEHK		145899	206619	264320	167632
CHD1	chromodomain-helicase-DNA-binding protein 1	O14646	1687, 1699	SPYGS*RSPFEHSVEHKS*TPEHTWSSR		439079	418130	659899	379480
CHD1	chromodomain-helicase-DNA-binding protein 1	O14646	1689, 1699	SPYGSRS*PFEHSVEHKS*TPEHTWSSR		439079	418130	659899	379480
CHD1	chromodomain-helicase-DNA-binding protein 1	O14646	1689, 1694	SPYGSRS*PFEHS*VEHKSTPEHTWSSR		668655	623303	1.02077e+06	540610
CHD1	chromodomain-helicase-DNA-binding protein 1	O14646	1687, 1700	SPYGS*RSPFEHSVEHKST*PEHTWSSR		23512.2	18961	32170.9	19116.3
CHD1	chromodomain-helicase-DNA-binding protein 1	O14646	1700	ST*PEHTWSSR		1.33799e+06	1.04228e+06	1.18539e+06	1.31274e+06
CHD1	chromodomain-helicase-DNA-binding protein 1	O14646	1683, 1687, 1699	S*PYGS*RSPFEHSVEHKS*TPEHTWSSR		305550	292004	331609	238140
CHD1	chromodomain-helicase-DNA-binding protein 1	O14646	1689, 1700	S*PFEHSVEHKST*PEHTWSSR		396369	410981	280932	340339
CHD1	chromodomain-helicase-DNA-binding protein 1	O14646	1677, 1683	ASSSGPRS*PLDQRS*PYGSR		783865	940130	638028	519445
CHD3	chromodomain-helicase-DNA-binding protein 3 isoform 3	Q12873	1599, 1608, 1616	TSPT*TPEASATNS*PCTSKPAT*PAPSEK	DOWN	63614.9	39560.4	26850.1	31735.5
CHD3	chromodomain-helicase-DNA-binding protein 3 isoform 3	Q12873	1600, 1608, 1611	TSPTT*PEASATNS*PCT*SKPATPAPSEK	DOWN	63614.9	39560.4	26850.1	31735.5
CHD3	chromodomain-helicase-DNA-binding protein 3 isoform 3	Q12873	1600, 1608, 1616	TSPTT*PEASATNS*PCTSKPAT*PAPSEK	DOWN	63614.9	39560.4	26850.1	31735.5
CHD3	chromodomain-helicase-DNA-binding protein 3 isoform 3	Q12873	1591, 1599	AS*SPTKTSPT*TPEASATNSPCTSKPATPAPSEKGEGIR	DOWN	25427.1	34109.4	54325.6	39810.5
CHD3	chromodomain-helicase-DNA-binding protein 3 isoform 3	Q12873	1592, 1599	ASS*PTKTSPT*TPEASATNSPCTSKPATPAPSEKGEGIR	DOWN	25427.1	34109.4	54325.6	39810.5
CHD3	chromodomain-helicase-DNA-binding protein 3 isoform 3	Q12873	1594, 1599	ASSPT*KTSPT*TPEASATNSPCTSKPATPAPSEKGEGIR	DOWN	25427.1	34109.4	54325.6	39810.5
CHD3	chromodomain-helicase-DNA-binding protein 3 isoform 3	Q12873	1591, 1597, 1611, 1620	AS*SPTKTS*PTTPEASATNSPCT*SKPATPAPS*EK	DOWN	42390.8	23805.7	48219.7	44610.5
CHD3	chromodomain-helicase-DNA-binding protein 3 isoform 3	Q12873	1591, 1599, 1611, 1616	AS*SPTKTSPT*TPEASATNSPCT*SKPAT*PAPSEK	DOWN	42390.8	23805.7	48219.7	44610.5
CHD3	chromodomain-helicase-DNA-binding protein 3 isoform 3	Q12873	1591, 1600, 1608, 1620	AS*SPTKTSPTT*PEASATNS*PCTSKPATPAPS*EK	DOWN	42390.8	23805.7	48219.7	44610.5
CHD3	chromodomain-helicase-DNA-binding protein 3 isoform 3	Q12873	1591, 1600, 1611, 1616	AS*SPTKTSPTT*PEASATNSPCT*SKPAT*PAPSEK	DOWN	42390.8	23805.7	48219.7	44610.5
CHD3	chromodomain-helicase-DNA-binding protein 3 isoform 3	Q12873	1591, 1600, 1612, 1616	AS*SPTKTSPTT*PEASATNSPCTS*KPAT*PAPSEK	DOWN	42390.8	23805.7	48219.7	44610.5
CHD3	chromodomain-helicase-DNA-binding protein 3 isoform 3	Q12873	1592, 1599, 1600, 1616	ASS*PTKTSPT*T*PEASATNSPCTSKPAT*PAPSEK	DOWN	42390.8	23805.7	48219.7	44610.5
CHD3	chromodomain-helicase-DNA-binding protein 3 isoform 3	Q12873	1592, 1599, 1612, 1616	ASS*PTKTSPT*TPEASATNSPCTS*KPAT*PAPSEK	DOWN	42390.8	23805.7	48219.7	44610.5
CHD3	chromodomain-helicase-DNA-binding protein 3 isoform 3	Q12873	1592, 1606, 1608, 1616	ASS*PTKTSPTTPEASAT*NS*PCTSKPAT*PAPSEK	DOWN	42390.8	23805.7	48219.7	44610.5
CHD3	chromodomain-helicase-DNA-binding protein 3 isoform 3	Q12873	1594, 1599, 1611, 1616	ASSPT*KTSPT*TPEASATNSPCT*SKPAT*PAPSEK	DOWN	42390.8	23805.7	48219.7	44610.5
CHD3	chromodomain-helicase-DNA-binding protein 3 isoform 3	Q12873	1594, 1599, 1612, 1616	ASSPT*KTSPT*TPEASATNSPCTS*KPAT*PAPSEK	DOWN	42390.8	23805.7	48219.7	44610.5
CHD3	chromodomain-helicase-DNA-binding protein 3 isoform 3	Q12873	1594, 1600, 1608, 1616	ASSPT*KTSPTT*PEASATNS*PCTSKPAT*PAPSEK	DOWN	42390.8	23805.7	48219.7	44610.5
CHD3	chromodomain-helicase-DNA-binding protein 3 isoform 3	Q12873	1594, 1600, 1611, 1616	ASSPT*KTSPTT*PEASATNSPCT*SKPAT*PAPSEK	DOWN	42390.8	23805.7	48219.7	44610.5
CHD3	chromodomain-helicase-DNA-binding protein 3 isoform 3	Q12873	1597, 1600, 1608, 1620	ASSPTKTS*PTT*PEASATNS*PCTSKPATPAPS*EK	DOWN	42390.8	23805.7	48219.7	44610.5
CHD3	chromodomain-helicase-DNA-binding protein 3 isoform 3	Q12873	1599, 1600, 1611, 1616	ASSPTKTSPT*T*PEASATNSPCT*SKPAT*PAPSEK	DOWN	42390.8	23805.7	48219.7	44610.5
CHD3	chromodomain-helicase-DNA-binding protein 3 isoform 3	Q12873	1591, 1599, 1608	AS*SPTKTSPT*TPEASATNS*PCTSKPATPAPSEKGEGIR	DOWN	27881.4	46996.6	58812.5	34954.7
CHD3	chromodomain-helicase-DNA-binding protein 3 isoform 3	Q12873	1591, 1599, 1616	AS*SPTKTSPT*TPEASATNSPCTSKPAT*PAPSEKGEGIR	DOWN	27881.4	46996.6	58812.5	34954.7
CHD3	chromodomain-helicase-DNA-binding protein 3 isoform 3	Q12873	1591, 1600, 1616	AS*SPTKTSPTT*PEASATNSPCTSKPAT*PAPSEKGEGIR	DOWN	27881.4	46996.6	58812.5	34954.7
CHD3	chromodomain-helicase-DNA-binding protein 3 isoform 3	Q12873	1592, 1596, 1597	ASS*PTKT*S*PTTPEASATNSPCTSKPATPAPSEKGEGIR	DOWN	27881.4	46996.6	58812.5	34954.7
CHD3	chromodomain-helicase-DNA-binding protein 3 isoform 3	Q12873	1592, 1597, 1599	ASS*PTKTS*PT*TPEASATNSPCTSKPATPAPSEKGEGIR	DOWN	27881.4	46996.6	58812.5	34954.7
CHD3	chromodomain-helicase-DNA-binding protein 3 isoform 3	Q12873	1592, 1597, 1600	ASS*PTKTS*PTT*PEASATNSPCTSKPATPAPSEKGEGIR	DOWN	27881.4	46996.6	58812.5	34954.7
CHD3	chromodomain-helicase-DNA-binding protein 3 isoform 3	Q12873	1592, 1599, 1600	ASS*PTKTSPT*T*PEASATNSPCTSKPATPAPSEKGEGIR	DOWN	27881.4	46996.6	58812.5	34954.7
CHD3	chromodomain-helicase-DNA-binding protein 3 isoform 3	Q12873	1592, 1599, 1611	ASS*PTKTSPT*TPEASATNSPCT*SKPATPAPSEKGEGIR	DOWN	27881.4	46996.6	58812.5	34954.7
CHD3	chromodomain-helicase-DNA-binding protein 3 isoform 3	Q12873	1592, 1599, 1612	ASS*PTKTSPT*TPEASATNSPCTS*KPATPAPSEKGEGIR	DOWN	27881.4	46996.6	58812.5	34954.7
CHD3	chromodomain-helicase-DNA-binding protein 3 isoform 3	Q12873	1592, 1599, 1616	ASS*PTKTSPT*TPEASATNSPCTSKPAT*PAPSEKGEGIR	DOWN	27881.4	46996.6	58812.5	34954.7
CHD3	chromodomain-helicase-DNA-binding protein 3 isoform 3	Q12873	1592, 1600, 1611	ASS*PTKTSPTT*PEASATNSPCT*SKPATPAPSEKGEGIR	DOWN	27881.4	46996.6	58812.5	34954.7
CHD3	chromodomain-helicase-DNA-binding protein 3 isoform 3	Q12873	1592, 1600, 1612	ASS*PTKTSPTT*PEASATNSPCTS*KPATPAPSEKGEGIR	DOWN	27881.4	46996.6	58812.5	34954.7
CHD3	chromodomain-helicase-DNA-binding protein 3 isoform 3	Q12873	1591, 1599, 1611	AS*SPTKTSPT*TPEASATNSPCT*SKPATPAPSEK	DOWN	34217.1	23215.9	27271.4	38517.6
CHD3	chromodomain-helicase-DNA-binding protein 3 isoform 3	Q12873	1591, 1600, 1608	AS*SPTKTSPTT*PEASATNS*PCTSKPATPAPSEK	DOWN	34217.1	23215.9	27271.4	38517.6
CHD3	chromodomain-helicase-DNA-binding protein 3 isoform 3	Q12873	1591, 1600, 1612	AS*SPTKTSPTT*PEASATNSPCTS*KPATPAPSEK	DOWN	34217.1	23215.9	27271.4	38517.6
CHD3	chromodomain-helicase-DNA-binding protein 3 isoform 3	Q12873	1592, 1599, 1608	ASS*PTKTSPT*TPEASATNS*PCTSKPATPAPSEK	DOWN	34217.1	23215.9	27271.4	38517.6
CHD3	chromodomain-helicase-DNA-binding protein 3 isoform 3	Q12873	1592, 1600, 1604	ASS*PTKTSPTT*PEAS*ATNSPCTSKPATPAPSEK	DOWN	34217.1	23215.9	27271.4	38517.6
CHD3	chromodomain-helicase-DNA-binding protein 3 isoform 3	Q12873	1594, 1599, 1611	ASSPT*KTSPT*TPEASATNSPCT*SKPATPAPSEK	DOWN	34217.1	23215.9	27271.4	38517.6
CHD3	chromodomain-helicase-DNA-binding protein 3 isoform 3	Q12873	1594, 1600, 1608	ASSPT*KTSPTT*PEASATNS*PCTSKPATPAPSEK	DOWN	34217.1	23215.9	27271.4	38517.6
CHD3	chromodomain-helicase-DNA-binding protein 3 isoform 3	Q12873	1600, 1604, 1608	ASSPTKTSPTT*PEAS*ATNS*PCTSKPATPAPSEK	DOWN	34217.1	23215.9	27271.4	38517.6
CHD3	chromodomain-helicase-DNA-binding protein 3 isoform 3	Q12873	1591, 1597, 1608, 1616	AS*SPTKTS*PTTPEASATNS*PCTSKPAT*PAPSEKGEGIR	DOWN	20882.9	23303.9	33549.8	18246.9
CHD3	chromodomain-helicase-DNA-binding protein 3 isoform 3	Q12873	1591, 1599, 1608, 1616	AS*SPTKTSPT*TPEASATNS*PCTSKPAT*PAPSEKGEGIR	DOWN	20882.9	23303.9	33549.8	18246.9
CHD3	chromodomain-helicase-DNA-binding protein 3 isoform 3	Q12873	1592, 1599, 1600, 1606	ASS*PTKTSPT*T*PEASAT*NSPCTSKPATPAPSEKGEGIR	DOWN	20882.9	23303.9	33549.8	18246.9
CHD3	chromodomain-helicase-DNA-binding protein 3 isoform 3	Q12873	1592, 1599, 1600, 1608	ASS*PTKTSPT*T*PEASATNS*PCTSKPATPAPSEKGEGIR	DOWN	20882.9	23303.9	33549.8	18246.9
CHD3	chromodomain-helicase-DNA-binding protein 3 isoform 3	Q12873	1592, 1599, 1608, 1616	ASS*PTKTSPT*TPEASATNS*PCTSKPAT*PAPSEKGEGIR	DOWN	20882.9	23303.9	33549.8	18246.9
CHD3	chromodomain-helicase-DNA-binding protein 3 isoform 3	Q12873	1592, 1599, 1611, 1616	ASS*PTKTSPT*TPEASATNSPCT*SKPAT*PAPSEKGEGIR	DOWN	20882.9	23303.9	33549.8	18246.9
CHD3	chromodomain-helicase-DNA-binding protein 3 isoform 3	Q12873	1596	T*SPTTPEASATNSPCTSKPATPAPSEKGEGIR	DOWN	25943.4	22337.6	28382.2	24976.5
CHD3	chromodomain-helicase-DNA-binding protein 3 isoform 3	Q12873	1599	TSPT*TPEASATNSPCTSKPATPAPSEKGEGIR	DOWN	25943.4	22337.6	28382.2	24976.5
CHD3	chromodomain-helicase-DNA-binding protein 3 isoform 3	Q12873	1591, 1597, 1600, 1608	AS*SPTKTS*PTT*PEASATNS*PCTSKPATPAPSEK	DOWN	23857.1	18490.7	19396.2	22847.6
CHD3	chromodomain-helicase-DNA-binding protein 3 isoform 3	Q12873	1591, 1597, 1600, 1611	AS*SPTKTS*PTT*PEASATNSPCT*SKPATPAPSEK	DOWN	23857.1	18490.7	19396.2	22847.6
CHD3	chromodomain-helicase-DNA-binding protein 3 isoform 3	Q12873	1591, 1599, 1600, 1611	AS*SPTKTSPT*T*PEASATNSPCT*SKPATPAPSEK	DOWN	23857.1	18490.7	19396.2	22847.6
CHD3	chromodomain-helicase-DNA-binding protein 3 isoform 3	Q12873	1591, 1599, 1612, 1616	AS*SPTKTSPT*TPEASATNSPCTS*KPAT*PAPSEK	DOWN	23857.1	18490.7	19396.2	22847.6
CHD3	chromodomain-helicase-DNA-binding protein 3 isoform 3	Q12873	1591, 1604, 1612, 1616	AS*SPTKTSPTTPEAS*ATNSPCTS*KPAT*PAPSEK	DOWN	23857.1	18490.7	19396.2	22847.6
CHD3	chromodomain-helicase-DNA-binding protein 3 isoform 3	Q12873	1591, 1608, 1612, 1616	AS*SPTKTSPTTPEASATNS*PCTS*KPAT*PAPSEK	DOWN	23857.1	18490.7	19396.2	22847.6
CHD3	chromodomain-helicase-DNA-binding protein 3 isoform 3	Q12873	1592, 1597, 1599, 1608	ASS*PTKTS*PT*TPEASATNS*PCTSKPATPAPSEK	DOWN	23857.1	18490.7	19396.2	22847.6
CHD3	chromodomain-helicase-DNA-binding protein 3 isoform 3	Q12873	1592, 1599, 1600, 1611	ASS*PTKTSPT*T*PEASATNSPCT*SKPATPAPSEK	DOWN	23857.1	18490.7	19396.2	22847.6
CHD3	chromodomain-helicase-DNA-binding protein 3 isoform 3	Q12873	1592, 1604, 1612, 1616	ASS*PTKTSPTTPEAS*ATNSPCTS*KPAT*PAPSEK	DOWN	23857.1	18490.7	19396.2	22847.6
CHD3	chromodomain-helicase-DNA-binding protein 3 isoform 3	Q12873	1594, 1597, 1600, 1608	ASSPT*KTS*PTT*PEASATNS*PCTSKPATPAPSEK	DOWN	23857.1	18490.7	19396.2	22847.6
CHD3	chromodomain-helicase-DNA-binding protein 3 isoform 3	Q12873	1594, 1597, 1600, 1611	ASSPT*KTS*PTT*PEASATNSPCT*SKPATPAPSEK	DOWN	23857.1	18490.7	19396.2	22847.6
CHD3	chromodomain-helicase-DNA-binding protein 3 isoform 3	Q12873	1596, 1599, 1608, 1616	ASSPTKT*SPT*TPEASATNS*PCTSKPAT*PAPSEK	DOWN	23857.1	18490.7	19396.2	22847.6
CHD3	chromodomain-helicase-DNA-binding protein 3 isoform 3	Q12873	1596, 1604, 1612, 1616	ASSPTKT*SPTTPEAS*ATNSPCTS*KPAT*PAPSEK	DOWN	23857.1	18490.7	19396.2	22847.6
CHD3	chromodomain-helicase-DNA-binding protein 3 isoform 3	Q12873	1591, 1600	AS*SPTKTSPTT*PEASATNSPCTSKPATPAPSEK	DOWN	17411.8	13353.2	13338.5	16507
CHD3	chromodomain-helicase-DNA-binding protein 3 isoform 3	Q12873	1592, 1604	ASS*PTKTSPTTPEAS*ATNSPCTSKPATPAPSEK	DOWN	17411.8	13353.2	13338.5	16507
CHD3	chromodomain-helicase-DNA-binding protein 3 isoform 3	Q12873	1594, 1600	ASSPT*KTSPTT*PEASATNSPCTSKPATPAPSEK	DOWN	17411.8	13353.2	13338.5	16507
CHD3	chromodomain-helicase-DNA-binding protein 3 isoform 3	Q12873	1600	TSPTT*PEASATNSPCTSKPATPAPSEK	DOWN	42153	34777	34266.7	39037.5
CHD3	chromodomain-helicase-DNA-binding protein 3 isoform 3	Q12873	1592, 1600	ASS*PTKTSPTT*PEASATNSPCTSKPATPAPSEK	DOWN	57109.9	51027	46829.4	51485.9
CHD3	chromodomain-helicase-DNA-binding protein 3 isoform 3	Q12873	1705	SATEST*PGERGEEKPLDGQEHR	DOWN	74329.5	75585.7	84214.8	52452.6
CHD3	chromodomain-helicase-DNA-binding protein 3 isoform 3	Q12873	1599, 1608	TSPT*TPEASATNS*PCTSKPATPAPSEKGEGIR	DOWN	11264.1	12432.2	9776.48	11866.3
CHD3	chromodomain-helicase-DNA-binding protein 3 isoform 3	Q12873	1600, 1604	TSPTT*PEAS*ATNSPCTSKPATPAPSEK	DOWN	64744.3	48918.6	38203.5	54595.5
CHD3	chromodomain-helicase-DNA-binding protein 3 isoform 3	Q12873	1600, 1606	TSPTT*PEASAT*NSPCTSKPATPAPSEK	DOWN	64744.3	48918.6	38203.5	54595.5
CHD3	chromodomain-helicase-DNA-binding protein 3 isoform 3	Q12873	1600, 1608	TSPTT*PEASATNS*PCTSKPATPAPSEK	DOWN	64744.3	48918.6	38203.5	54595.5
CHD3	chromodomain-helicase-DNA-binding protein 3 isoform 3	Q12873	1591, 1596, 1600	AS*SPTKT*SPTT*PEASATNSPCTSKPATPAPSEK	DOWN	104539	87329.1	85199.4	68931.8
CHD3	chromodomain-helicase-DNA-binding protein 3 isoform 3	Q12873	1591, 1599, 1600	AS*SPTKTSPT*T*PEASATNSPCTSKPATPAPSEK	DOWN	104539	87329.1	85199.4	68931.8
CHD3	chromodomain-helicase-DNA-binding protein 3 isoform 3	Q12873	1592, 1600, 1606	ASS*PTKTSPTT*PEASAT*NSPCTSKPATPAPSEK	DOWN	104539	87329.1	85199.4	68931.8
CHD3	chromodomain-helicase-DNA-binding protein 3 isoform 3	Q12873	1592, 1600, 1608	ASS*PTKTSPTT*PEASATNS*PCTSKPATPAPSEK	DOWN	104539	87329.1	85199.4	68931.8
CHD3	chromodomain-helicase-DNA-binding protein 3 isoform 3	Q12873	1592, 1600, 1616	ASS*PTKTSPTT*PEASATNSPCTSKPAT*PAPSEK	DOWN	104539	87329.1	85199.4	68931.8
CHD3	chromodomain-helicase-DNA-binding protein 3 isoform 3	Q12873	1594, 1600, 1611	ASSPT*KTSPTT*PEASATNSPCT*SKPATPAPSEK	DOWN	104539	87329.1	85199.4	68931.8
CHD3	chromodomain-helicase-DNA-binding protein 3 isoform 3	Q12873	1600, 1608, 1612, 1616	TSPTT*PEASATNS*PCTS*KPAT*PAPSEK	DOWN	31818	19683.3	16000.5	19927.3
CHD4	chromodomain-helicase-DNA-binding protein 4	Q14839	1540, 1553	T*PTPSTPGDTQPNT*PAPVPPAEDGIKIEENSLK	DOWN	21275.9	18346.7
CHD4	chromodomain-helicase-DNA-binding protein 4	Q14839	1544, 1553	TPTPS*TPGDTQPNT*PAPVPPAEDGIKIEENSLK	DOWN	21275.9	18346.7
CHD4	chromodomain-helicase-DNA-binding protein 4	Q14839	1540, 1544	T*PTPS*TPGDTQPNTPAPVPPAEDGIK	DOWN	201668	140946	28238.1	34528.8
CHD4	chromodomain-helicase-DNA-binding protein 4	Q14839	1542, 1544	TPT*PS*TPGDTQPNTPAPVPPAEDGIK	DOWN	201668	140946	28238.1	34528.8
CHD4	chromodomain-helicase-DNA-binding protein 4	Q14839	1542, 1545	TPT*PST*PGDTQPNTPAPVPPAEDGIK	DOWN	201668	140946	28238.1	34528.8
CHD4	chromodomain-helicase-DNA-binding protein 4	Q14839	1544, 1545	TPTPS*T*PGDTQPNTPAPVPPAEDGIK	DOWN	201668	140946	28238.1	34528.8
CHD4	chromodomain-helicase-DNA-binding protein 4	Q14839	1545, 1553	TPTPST*PGDTQPNT*PAPVPPAEDGIK	DOWN	201668	140946	28238.1	34528.8
CHD4	chromodomain-helicase-DNA-binding protein 4	Q14839	1549, 1553	TPTPSTPGDT*QPNT*PAPVPPAEDGIK	DOWN	201668	140946	28238.1	34528.8
CHD4	chromodomain-helicase-DNA-binding protein 4	Q14839	1531, 1535, 1537	S*QPGS*PS*PKTPTPSTPGDTQPNTPAPVPPAEDGIK	DOWN	178050	100634	19824.3	51133.2
CHD4	chromodomain-helicase-DNA-binding protein 4	Q14839	1535, 1537, 1540	SQPGS*PS*PKT*PTPSTPGDTQPNTPAPVPPAEDGIK	DOWN	178050	100634	19824.3	51133.2
CHD4	chromodomain-helicase-DNA-binding protein 4	Q14839	1531, 1535, 1549	M#S*QPGS*PSPKTPTPSTPGDT*QPNTPAPVPPAEDGIK	DOWN	130945	102195	44822.8	58244
CHD4	chromodomain-helicase-DNA-binding protein 4	Q14839	1531, 1535, 1553	M#S*QPGS*PSPKTPTPSTPGDTQPNT*PAPVPPAEDGIK	DOWN	130945	102195	44822.8	58244
CHD4	chromodomain-helicase-DNA-binding protein 4	Q14839	1535, 1537, 1553	M#SQPGS*PS*PKTPTPSTPGDTQPNT*PAPVPPAEDGIK	DOWN	130945	102195	44822.8	58244
CHD4	chromodomain-helicase-DNA-binding protein 4	Q14839	1535, 1545, 1553	M#SQPGS*PSPKTPTPST*PGDTQPNT*PAPVPPAEDGIK	DOWN	130945	102195	44822.8	58244
CHD4	chromodomain-helicase-DNA-binding protein 4	Q14839	1537, 1540, 1553	M#SQPGSPS*PKT*PTPSTPGDTQPNT*PAPVPPAEDGIK	DOWN	130945	102195	44822.8	58244
CHD4	chromodomain-helicase-DNA-binding protein 4	Q14839	1537, 1542, 1549	M#SQPGSPS*PKTPT*PSTPGDT*QPNTPAPVPPAEDGIK	DOWN	130945	102195	44822.8	58244
CHD4	chromodomain-helicase-DNA-binding protein 4	Q14839	1537, 1544, 1549	M#SQPGSPS*PKTPTPS*TPGDT*QPNTPAPVPPAEDGIK	DOWN	130945	102195	44822.8	58244
CHD4	chromodomain-helicase-DNA-binding protein 4	Q14839	1540, 1544, 1545	M#SQPGSPSPKT*PTPS*T*PGDTQPNTPAPVPPAEDGIK	DOWN	130945	102195	44822.8	58244
CHD4	chromodomain-helicase-DNA-binding protein 4	Q14839	1540, 1544, 1549	M#SQPGSPSPKT*PTPS*TPGDT*QPNTPAPVPPAEDGIK	DOWN	130945	102195	44822.8	58244
CHD4	chromodomain-helicase-DNA-binding protein 4	Q14839	1540, 1544, 1553	M#SQPGSPSPKT*PTPS*TPGDTQPNT*PAPVPPAEDGIK	DOWN	130945	102195	44822.8	58244
CHD4	chromodomain-helicase-DNA-binding protein 4	Q14839	1540, 1545, 1549	M#SQPGSPSPKT*PTPST*PGDT*QPNTPAPVPPAEDGIK	DOWN	130945	102195	44822.8	58244
CHD4	chromodomain-helicase-DNA-binding protein 4	Q14839	1542, 1545, 1549	M#SQPGSPSPKTPT*PST*PGDT*QPNTPAPVPPAEDGIK	DOWN	130945	102195	44822.8	58244
CHD4	chromodomain-helicase-DNA-binding protein 4	Q14839	1531, 1537, 1540	S*QPGSPS*PKT*PTPSTPGDTQPNTPAPVPPAEDGIK	DOWN	87109.3	64320.2	19572	49534.2
CHD4	chromodomain-helicase-DNA-binding protein 4	Q14839	1531, 1540, 1544	S*QPGSPSPKT*PTPS*TPGDTQPNTPAPVPPAEDGIK	DOWN	87109.3	64320.2	19572	49534.2
CHD4	chromodomain-helicase-DNA-binding protein 4	Q14839	1535, 1540, 1545	SQPGS*PSPKT*PTPST*PGDTQPNTPAPVPPAEDGIK	DOWN	87109.3	64320.2	19572	49534.2
CHD4	chromodomain-helicase-DNA-binding protein 4	Q14839	1535, 1542, 1544	SQPGS*PSPKTPT*PS*TPGDTQPNTPAPVPPAEDGIK	DOWN	87109.3	64320.2	19572	49534.2
CHD4	chromodomain-helicase-DNA-binding protein 4	Q14839	1537, 1542, 1545	SQPGSPS*PKTPT*PST*PGDTQPNTPAPVPPAEDGIK	DOWN	87109.3	64320.2	19572	49534.2
CHD4	chromodomain-helicase-DNA-binding protein 4	Q14839	1537, 1544, 1553	KM#SQPGSPS*PKTPTPS*TPGDTQPNT*PAPVPPAEDGIK	DOWN	19855.7	14621.7	8358.14	11766.6
CHD4	chromodomain-helicase-DNA-binding protein 4	Q14839	1531, 1542, 1544, 1549	KMS*QPGSPSPKTPT*PS*TPGDT*QPNTPAPVPPAEDGIK	DOWN	27585.7	17187.4	10918.9	15321.1
CHD4	chromodomain-helicase-DNA-binding protein 4	Q14839	1537, 1544, 1545, 1549	KMSQPGSPS*PKTPTPS*T*PGDT*QPNTPAPVPPAEDGIK	DOWN	27585.7	17187.4	10918.9	15321.1
CHD4	chromodomain-helicase-DNA-binding protein 4	Q14839	1544	TPTPS*TPGDTQPNTPAPVPPAEDGIKIEENSLK	DOWN	56684.8	44725.5	49057.7	71004.7
CHD4	chromodomain-helicase-DNA-binding protein 4	Q14839	1553	TPTPSTPGDTQPNT*PAPVPPAEDGIKIEENSLK	DOWN	67340.5	68326.7	57938.7	76233.5
CHD4	chromodomain-helicase-DNA-binding protein 4	Q14839	1540	T*PTPSTPGDTQPNTPAPVPPAEDGIK	DOWN	600322	508810	435723	518313
CHD4	chromodomain-helicase-DNA-binding protein 4	Q14839	1542	TPT*PSTPGDTQPNTPAPVPPAEDGIK	DOWN	600322	508810	435723	518313
CHD4	chromodomain-helicase-DNA-binding protein 4	Q14839	1545	TPTPST*PGDTQPNTPAPVPPAEDGIK	DOWN	600322	508810	435723	518313
CHD4	chromodomain-helicase-DNA-binding protein 4	Q14839	1535, 1537, 1545	M#SQPGS*PS*PKTPTPST*PGDTQPNTPAPVPPAEDGIK	DOWN	35541.6	33873.4	19766.4	31170.8
CHD4	chromodomain-helicase-DNA-binding protein 4	Q14839	1535, 1542, 1545	M#SQPGS*PSPKTPT*PST*PGDTQPNTPAPVPPAEDGIK	DOWN	35541.6	33873.4	19766.4	31170.8
CHD4	chromodomain-helicase-DNA-binding protein 4	Q14839	1537, 1544, 1545	M#SQPGSPS*PKTPTPS*T*PGDTQPNTPAPVPPAEDGIK	DOWN	35541.6	33873.4	19766.4	31170.8
CHD4	chromodomain-helicase-DNA-binding protein 4	Q14839	1531, 1540, 1545	MS*QPGSPSPKT*PTPST*PGDTQPNTPAPVPPAEDGIK	DOWN	35879.7	20983.7	13879.5	21739.9
CHD4	chromodomain-helicase-DNA-binding protein 4	Q14839	1535, 1537, 1544	MSQPGS*PS*PKTPTPS*TPGDTQPNTPAPVPPAEDGIK	DOWN	35879.7	20983.7	13879.5	21739.9
CHD4	chromodomain-helicase-DNA-binding protein 4	Q14839	1535, 1540, 1542	MSQPGS*PSPKT*PT*PSTPGDTQPNTPAPVPPAEDGIK	DOWN	35879.7	20983.7	13879.5	21739.9
CHD4	chromodomain-helicase-DNA-binding protein 4	Q14839	1535, 1540, 1544	MSQPGS*PSPKT*PTPS*TPGDTQPNTPAPVPPAEDGIK	DOWN	35879.7	20983.7	13879.5	21739.9
CHD4	chromodomain-helicase-DNA-binding protein 4	Q14839	1535, 1540, 1549	MSQPGS*PSPKT*PTPSTPGDT*QPNTPAPVPPAEDGIK	DOWN	35879.7	20983.7	13879.5	21739.9
CHD4	chromodomain-helicase-DNA-binding protein 4	Q14839	1537, 1540, 1542	MSQPGSPS*PKT*PT*PSTPGDTQPNTPAPVPPAEDGIK	DOWN	35879.7	20983.7	13879.5	21739.9
CHD4	chromodomain-helicase-DNA-binding protein 4	Q14839	1537, 1540, 1545	MSQPGSPS*PKT*PTPST*PGDTQPNTPAPVPPAEDGIK	DOWN	35879.7	20983.7	13879.5	21739.9
CHD8	chromodomain-helicase-DNA-binding protein 8 isoform 1	Q9HCK8	1981	CS*TPLLHQQYTSR		169552	127660	208369	216096
CHD8	chromodomain-helicase-DNA-binding protein 8 isoform 1	Q9HCK8	1982	CST*PLLHQQYTSR		1.09849e+06	1.02377e+06	1.56615e+06	1.16935e+06
CHD8	chromodomain-helicase-DNA-binding protein 8 isoform 1	Q9HCK8	2519	APGYPSS*PVTTASGTTLR		1.13412e+06	1.24227e+06	887177	1.16424e+06
CHD8	chromodomain-helicase-DNA-binding protein 8 isoform 1	Q9HCK8	278	GSAPAGNPGATGPPLKPAVTLTST*PTQGESK		23373.4	17093	11496.8	17495.3
CHD8	chromodomain-helicase-DNA-binding protein 8 isoform 1	Q9HCK8	2518	APGYPS*SPVTTASGTTLR		421464	411775	256136	324659
CHD9	chromodomain-helicase-DNA-binding protein 9	Q3L8U1	550	VM#S*PENFPTASVEGK		94106.5	116019	93401.8	126520
CHTF18	chromosome transmission fidelity protein 18 homolog	Q8WVB6-2	36	AELEGASTPS*PSGVPLFTAGRPPR		44906.1	33975	29577.9	37362
CIAPIN1	anamorsin	Q6FI81	136	ELQREPLT*PEEVQSVR		18277.1	18970.5	17170.3	13738.4
CIC	protein capicua homolog	Q96RK0	1149	GPPAPATATPAPT*SPFPSATAGSM#TYSLVAPK		77198.9	77974.7	65368	94922.8
CIC	protein capicua homolog	Q96RK0	1150	GPPAPATATPAPTS*PFPSATAGSM#TYSLVAPK		77198.9	77974.7	65368	94922.8
CIT	citron Rho-interacting kinase isoform 1	O14578	1305	KATDHPHPS*TPATAR		118240	172449	343401	187010
CIT	citron Rho-interacting kinase isoform 1	O14578	1954	VASSPAPPEGPSHPREPS*TPHR		61339.8	78559.6	99667.1	84660.4
CIT	citron Rho-interacting kinase isoform 1	O14578	1939, 1954	VAS*SPAPPEGPSHPREPS*TPHR		91466.9	109021	104419	101396
CIT	citron Rho-interacting kinase isoform 1	O14578	1939, 1955	VAS*SPAPPEGPSHPREPST*PHR		91466.9	109021	104419	101396
CIT	citron Rho-interacting kinase isoform 1	O14578	1940, 1954	VASS*PAPPEGPSHPREPS*TPHR		330649	342832	320086	260347
CIT	citron Rho-interacting kinase isoform 1	O14578	1940, 1955	VASS*PAPPEGPSHPREPST*PHR		330649	342832	320086	260347
CIT	citron Rho-interacting kinase isoform 1	O14578	1306	ATDHPHPST*PATAR		82653.1	87936	74081.6	70222.3
CIT	citron Rho-interacting kinase isoform 1	O14578	1345	ESST*PEEFSR		59265	42441	32114.9	42646.3
CIZ1	cip1-interacting zinc finger protein isoform 2	Q9ULV3	583	AFSTVPLTPVPRPSDSVSSTPAAT*STPSK		203679	242571	320486	217795
CIZ1	cip1-interacting zinc finger protein isoform 2	Q9ULV3	584	AFSTVPLTPVPRPSDSVSSTPAATS*TPSK		203679	242571	320486	217795
CIZ1	cip1-interacting zinc finger protein isoform 2	Q9ULV3	585	PSDSVSSTPAATST*PSK		107626	100365	84228	137537
CKAP2L	cytoskeleton-associated protein 2-like	Q8IYA6	742	RNEALPVTLGFQT*PES		93661.9	95976.5	74045.5	88211.4
CLASP1	CLIP-associating protein 1 isoform 2	Q7Z460	646, 649, 656	RQS*SGS*ATNVAST*PDNR		34477.4	41985.5	32301.4	64088.7
CLASP1	CLIP-associating protein 1 isoform 2	Q7Z460	646, 656	RQS*SGSATNVAST*PDNR		66907.3	58593	61387.3	90324.1
CLASP1	CLIP-associating protein 1 isoform 2	Q7Z460	647, 649, 656	RQSS*GS*ATNVAST*PDNR		132132	148755	109338	105689
CLASP1	CLIP-associating protein 1 isoform 2	Q7Z460	649, 651, 656	RQSSGS*AT*NVAST*PDNR		132132	148755	109338	105689
CLASP1	CLIP-associating protein 1 isoform 2	Q7Z460	656	RQSSGSATNVAST*PDNR		49301.9	51169.7	40179.1	32589.1
CLASP1	CLIP-associating protein 1 isoform 2	Q7Z460	647, 656	RQSS*GSATNVAST*PDNR		279959	277178	181817	202663
CLASP1	CLIP-associating protein 1 isoform 2	Q7Z460	649, 656	RQSSGS*ATNVAST*PDNR		279959	277178	181817	202663
CLASP2	CLIP-associating protein 2 isoform 2	O75122	1029	DYNPYNYSDSIS*PFNK		84453.2	111005	101029	93885.9
CLIP1	CAP-Gly domain-containing linker protein 1 isoform a	P30622	146, 162	AT*SPLCTSTASM#VSSSPS*TPSNIPQKPSQPAAK		14285.1	15789.9	12556.9	20184.3
CLIP1	CAP-Gly domain-containing linker protein 1 isoform a	P30622	146, 163	AT*SPLCTSTASM#VSSSPST*PSNIPQKPSQPAAK		14285.1	15789.9	12556.9	20184.3
CLIP1	CAP-Gly domain-containing linker protein 1 isoform a	P30622	147, 162	ATS*PLCTSTASM#VSSSPS*TPSNIPQKPSQPAAK		14285.1	15789.9	12556.9	20184.3
CLIP1	CAP-Gly domain-containing linker protein 1 isoform a	P30622	152, 165	ATSPLCTS*TASMVSSSPSTPS*NIPQKPSQPAAK		34019.2	19432.2	20603.8	17622.4
CLIP1	CAP-Gly domain-containing linker protein 1 isoform a	P30622	147, 163	ATS*PLCTSTASMVSSSPST*PSNIPQKPSQPAAK		20980	18160.6	10583.7	15423
CLOCK	circadian locomoter output cycles protein kaput	O15516	449, 457	KSSHTAVSDPS*STPTKIPT*DTSTPPRQHLPAHEK		39987.9	46508.7	65972.2	37087.7
CLOCK	circadian locomoter output cycles protein kaput	O15516	449, 460	KSSHTAVSDPS*STPTKIPTDTS*TPPRQHLPAHEK		39987.9	46508.7	65972.2	37087.7
CLOCK	circadian locomoter output cycles protein kaput	O15516	451, 459	KSSHTAVSDPSST*PTKIPTDT*STPPRQHLPAHEK		39987.9	46508.7	65972.2	37087.7
CLOCK	circadian locomoter output cycles protein kaput	O15516	460	KSSHTAVSDPSSTPTKIPTDTS*TPPR		60381.9	61844.2	63455.2	76149.3
CLOCK	circadian locomoter output cycles protein kaput	O15516	449, 461	SSHTAVSDPS*STPTKIPTDTST*PPRQHLPAHEK		12288.8	16187.9	15333.8	16404.7
CLOCK	circadian locomoter output cycles protein kaput	O15516	446, 453, 461	KSSHTAVS*DPSSTPT*KIPTDTST*PPR		19673.9	15529.6	15044.9	20878.7
CLOCK	circadian locomoter output cycles protein kaput	O15516	449, 453, 461	KSSHTAVSDPS*STPT*KIPTDTST*PPR		19673.9	15529.6	15044.9	20878.7
CLOCK	circadian locomoter output cycles protein kaput	O15516	440, 449, 450, 461	KS*SHTAVSDPS*S*TPTKIPTDTST*PPR		19122.5	13822.4	13819.6	18464.1
CLOCK	circadian locomoter output cycles protein kaput	O15516	446, 449, 450, 461	KSSHTAVS*DPS*S*TPTKIPTDTST*PPR		19122.5	13822.4	13819.6	18464.1
CLOCK	circadian locomoter output cycles protein kaput	O15516	446, 450, 451, 461	KSSHTAVS*DPSS*T*PTKIPTDTST*PPR		19122.5	13822.4	13819.6	18464.1
CLOCK	circadian locomoter output cycles protein kaput	O15516	450, 461	KSSHTAVSDPSS*TPTKIPTDTST*PPR		69318.1	69675.2	61712.9	78977.3
CLOCK	circadian locomoter output cycles protein kaput	O15516	451, 460	KSSHTAVSDPSST*PTKIPTDTS*TPPR		69318.1	69675.2	61712.9	78977.3
CLOCK	circadian locomoter output cycles protein kaput	O15516	453, 460	KSSHTAVSDPSSTPT*KIPTDTS*TPPR		69318.1	69675.2	61712.9	78977.3
CLOCK	circadian locomoter output cycles protein kaput	O15516	453, 461	KSSHTAVSDPSSTPT*KIPTDTST*PPR		69318.1	69675.2	61712.9	78977.3
CLOCK	circadian locomoter output cycles protein kaput	O15516	461	IPTDTST*PPR		166887	139391	127239	153464
CLOCK	circadian locomoter output cycles protein kaput	O15516	441, 446, 450, 459	SS*HTAVS*DPSS*TPTKIPTDT*STPPR		22835	18277.4	10389.3	21223.9
CLOCK	circadian locomoter output cycles protein kaput	O15516	451, 461	SSHTAVSDPSST*PTKIPTDTST*PPR		26413	19568.3	13968	19864.5
CLSPN	claspin isoform 2	Q9HAW4	954	FTSQDAS*TPASSELNKQEK	DOWN	92626.7	121662	69319.8	59687.6
CLSPN	claspin isoform 2	Q9HAW4	955	FTSQDAST*PASSELNKQEK	DOWN	92626.7	121662	69319.8	59687.6
CLSPN	claspin isoform 2	Q9HAW4	954, 958	FTSQDAS*TPAS*SELNKQEK	DOWN	26612.5	26347.6	30774	26073.2
CLSPN	claspin isoform 2	Q9HAW4	955, 958	FTSQDAST*PAS*SELNKQEK	DOWN	26612.5	26347.6	30774	26073.2
CNNM3	metal transporter CNNM3 isoform 1	Q8NE01	661	AQNLPQS*PENTDLQVIPGSQTR		402507	390561	342630	234783
CNOT2	CCR4-NOT transcription complex subunit 2	Q9NZN8	128	SLSQGTQLPSHVTPTTGVPTM#SLHTPPSPS*R		149985	168181	211137	171435
CNOT2	CCR4-NOT transcription complex subunit 2	Q9NZN8	123	SLSQGTQLPSHVTPTTGVPTMSLHT*PPSPSR		125025	155177	160670	112562
CNOT2	CCR4-NOT transcription complex subunit 2	Q9NZN8	126	SLSQGTQLPSHVTPTTGVPTMSLHTPPS*PSR		125025	155177	160670	112562
CNTRL	centriolin	Q7Z7A1	1174	YSAS*TPVRKPRPGQQDGK		40139.6	39181.8	42477.7	29167
COBL	protein cordon-bleu	O75128	271	GCLTTPNSPS*MHSR		2.36607e+06	2.11613e+06	2.53013e+06	3.3985e+06
COBL	protein cordon-bleu	O75128	260, 271	SNS*KGCLTTPNSPS*MHSR		17399.3	15957.1	18487.6	18235
COBL	protein cordon-bleu	O75128	269	GCLTTPNS*PSMHSR		438616	420348	516050	402703
COL17A1	collagen alpha-1(XVII) chain	Q9UMD9	88, 93	RAHSPAS*TLPNS*PGSTFERK		20157.4	28536.3	43738.3	23262.7
COL17A1	collagen alpha-1(XVII) chain	Q9UMD9	89, 93	RAHSPAST*LPNS*PGSTFERK		20157.4	28536.3	43738.3	23262.7
COL17A1	collagen alpha-1(XVII) chain	Q9UMD9	93, 96	RAHSPASTLPNS*PGS*TFERK		20157.4	28536.3	43738.3	23262.7
COL17A1	collagen alpha-1(XVII) chain	Q9UMD9	85, 93	RAHS*PASTLPNS*PGSTFER		303283	318874	356841	342430
COL17A1	collagen alpha-1(XVII) chain	Q9UMD9	85, 97	RAHS*PASTLPNSPGST*FER		303283	318874	356841	342430
COL17A1	collagen alpha-1(XVII) chain	Q9UMD9	93	AHSPASTLPNS*PGSTFER		213682	156395	182803	212785
COPB1	coatomer subunit beta	P53618	879	CLT*PEK		52176.9	43672.5	45750.1	48336.3
COPG	coatomer subunit gamma	Q9Y678	593	TES*TPITAVKQPEK		16877	15746.1	17880.4	19496.7
COPG	coatomer subunit gamma	Q9Y678	594	TEST*PITAVK		164304	148540	92487.5	121242
CORO7	coronin-7 isoform 2	P57737	585	VPAEGLEEVLTT*PETVLTGHTEK		13633.5	12464.6	14014.7	12934.2
CRTC2	CREB-regulated transcription coactivator 2	Q53ET0	433	RVPLS*PLSLLAGPADAR		613078	795612	664768	637528
CRTC2	CREB-regulated transcription coactivator 2	Q53ET0	136	HIDSSPYSPAYLS*PPPESSWR		101382	97406.5	97001.8	68989.4
CRYBG3	PREDICTED: hypothetical protein LOC131544	NP_705833	23	FFAPRS*PSRDKEEEEEERPGTSPPPAPGR		18136.9	29603.2	31637.2	27307.4
CRYBG3	PREDICTED: hypothetical protein LOC131544	NP_705833	25	FFAPRSPS*RDKEEEEEERPGTSPPPAPGR		18136.9	29603.2	31637.2	27307.4
CRYBG3	PREDICTED: hypothetical protein LOC131544	NP_705833	395	KVPCS*PDFQR		109537	141728	142248	156154
CSNK2B	casein kinase II subunit beta	Q5SRQ6	228	IHPM#AYQLQLQAASNFKS*PVK		3.21968e+06	4.66318e+06	4.44482e+06	3.86468e+06
CSTF2	cleavage stimulation factor subunit 2	P33240	113	SLGTGAPVIES*PYGETISPEDAPESISK		95100.6	84431.5	65284.9	77725.4
CSTF2	cleavage stimulation factor subunit 2	P33240	115	SLGTGAPVIESPY*GETISPEDAPESISK		95100.6	84431.5	65284.9	77725.4
CSTF2	cleavage stimulation factor subunit 2	P33240	118	SLGTGAPVIESPYGET*ISPEDAPESISK		95100.6	84431.5	65284.9	77725.4
CTAGE5	cutaneous T-cell lymphoma-associated antigen 5 isoform 1	O15320	517, 522	EHS*PYGPS*PLGWPSSETR		38384.6	33953.1	34447.5	44867.5
CTAGE5	cutaneous T-cell lymphoma-associated antigen 5 isoform 1	O15320	519, 522	EHSPY*GPS*PLGWPSSETR		324748	238168	268563	176093
CTCF	transcriptional repressor CTCF isoform 2	P49711	717	KEPDAEPAEGEEEEAQPAATDAPNGDLT*PEM#ILSM#M#DR		23148.5	45622.1	35430.3	26491.3
CTDSPL2	CTD small phosphatase-like protein 2	Q8IYI9	86	DIDNNLITST*PR		1.21368e+06	1.54383e+06	1.14402e+06	1.21423e+06
CTNNA1	catenin alpha-1	P35221	634, 641	KAVLM#IRT*PEELDDS*DFETEDFDVR		15006.8	21744.2	16879.6	22339.3
CTNND1	catenin delta-1 isoform 1ABC	NP_001078934	778	SDNNYST*PNER		23431.7	25884	13768.5	27277.2
CTNND1	catenin delta-1 isoform 1ABC	O60716	906	SLDNNYST*PNER		1.22875e+06	1.33572e+06	993878	1.0688e+06
CTTN	src substrate cortactin isoform c	Q14247	399, 405, 421	AKT*QTPPVS*PAPQPTEERLPSSPVY*EDAASFK		27793.7	48357.8	87247.8	36869.2
CTTN	src substrate cortactin isoform c	Q14247	399, 405, 417	T*QTPPVS*PAPQPTEERLPS*SPVYEDAASFK		54103.1	65214.7	64962.1	68780.1
CTTN	src substrate cortactin isoform c	Q14247	399, 405, 418	T*QTPPVS*PAPQPTEERLPSS*PVYEDAASFK		54103.1	65214.7	64962.1	68780.1
CTTN	src substrate cortactin isoform c	Q14247	401, 405, 418	TQT*PPVS*PAPQPTEERLPSS*PVYEDAASFK		54103.1	65214.7	64962.1	68780.1
CTTN	src substrate cortactin isoform c	Q14247	401, 405, 421	TQT*PPVS*PAPQPTEERLPSSPVY*EDAASFK		54103.1	65214.7	64962.1	68780.1
CTTN	src substrate cortactin isoform c	Q14247	399, 411, 418	AKT*QTPPVSPAPQPT*EERLPSS*PVYEDAASFK		18697.3	22103.9	17951.2	21036.1
CTTN	src substrate cortactin isoform c	Q14247	401, 417, 418	AKTQT*PPVSPAPQPTEERLPS*S*PVYEDAASFK		18697.3	22103.9	17951.2	21036.1
CTTN	src substrate cortactin isoform c	Q14247	401, 405, 417	TQT*PPVS*PAPQPTEERLPS*SPVYEDAASFK		45850.6	55187.6	44772	45584.1
CTTNBP2NL	CTTNBP2 N-terminal-like protein	Q9P2B4	556, 570	GDTSHSPTPGKVS*SPLSPLSPGIKSPT*IPR		9755.21	9096.71	11316.5	10429
CTTNBP2NL	CTTNBP2 N-terminal-like protein	Q9P2B4	557, 563, 568	VSS*PLSPLS*PGIKS*PTIPR		33767.6	44154.7	35383	38549.3
CTTNBP2NL	CTTNBP2 N-terminal-like protein	Q9P2B4	557, 563, 570	VSS*PLSPLS*PGIKSPT*IPR		33767.6	44154.7	35383	38549.3
CTTNBP2NL	CTTNBP2 N-terminal-like protein	Q9P2B4	557, 568	VSS*PLSPLSPGIKS*PTIPR		257670	265813	205913	246702
CTTNBP2NL	CTTNBP2 N-terminal-like protein	Q9P2B4	557, 570	VSS*PLSPLSPGIKSPT*IPR		257670	265813	205913	246702
CUL4B	cullin-4B isoform 2	Q13620	83	RKLNSSSSSSSNSSNEREDFDSTSSSS*STPPLQPR		79573.7	72742.1	133338	128069
CUL4B	cullin-4B isoform 2	Q13620	64, 85	KLNSSSS*SSSNSSNEREDFDSTSSSSST*PPLQPR		20288.8	21074.3	23560.7	40630.2
CUL4B	cullin-4B isoform 2	Q13620	70, 85	KLNSSSSSSSNSS*NEREDFDSTSSSSST*PPLQPR		58261.8	55042.3	56254.9	62146.2
CUL4B	cullin-4B isoform 2	Q13620	78, 85	KLNSSSSSSSNSSNEREDFDS*TSSSSST*PPLQPR		58261.8	55042.3	56254.9	62146.2
CUL4B	cullin-4B isoform 2	Q13620	84	KLNSSSSSSSNSSNEREDFDSTSSSSS*TPPLQPR		1.09253e+06	1.12803e+06	1.14536e+06	1.10022e+06
CUL4B	cullin-4B isoform 2	Q13620	85	KLNSSSSSSSNSSNEREDFDSTSSSSST*PPLQPR		1.09253e+06	1.12803e+06	1.14536e+06	1.10022e+06
DAB2	disabled homolog 2	P98082	328	KENSSSSS*TPLSNGPLNGDVDYFGQQFDQISNR		32124.4	29683.8	31519.6	26447.6
DAB2	disabled homolog 2	P98082	220	SGVDQMDLFGDM#S*TPPDLNSPTESK		180370	124178	125043	140788
DAB2	disabled homolog 2	P98082	221	SGVDQM#DLFGDM#ST*PPDLNSPTESK		309232	362921	275601	313134
DAB2	disabled homolog 2	P98082	329	ENSSSSST*PLSNGPLNGDVDYFGQQFDQISNR		38223.4	36784.2	28548.9	29696.6
DAG1	dystroglycan preproprotein	Q14118	886	NM#TPY*RSPPPYVPP		49710.3	46102.4	55406.7	57136.6
DAG1	dystroglycan preproprotein	Q14118	888	NMTPYRS*PPPYVPP		29172.9	21542.8	25641.2	24684.7
DAGLA	sn1-specific diacylglycerol lipase alpha	Q9Y4D2	1021, 1030	T*STPTGHGAS*PAKQDELVISAR		112238	111122	104571	104318
DAGLA	sn1-specific diacylglycerol lipase alpha	Q9Y4D2	1022, 1030	TS*TPTGHGAS*PAKQDELVISAR		112238	111122	104571	104318
DAGLA	sn1-specific diacylglycerol lipase alpha	Q9Y4D2	1023, 1030	TST*PTGHGAS*PAKQDELVISAR		112238	111122	104571	104318
DARS	aspartyl-tRNA synthetase, cytoplasmic	P14868	370	EAGVEMGDEDDLST*PNEK		53504.2	42708.1	40871.5	46599.8
DARS2	aspartyl-tRNA synthetase, mitochondrial precursor	Q6PI48	242	FYSLPQS*PQQFK		460824	423616	535252	585857
DAZ1	deleted in azoospermia protein 1	Q9NQZ3	8	M#SAANPET*PNSTISR	DOWN	494734	350660	220403	301543
DAZAP1	DAZ-associated protein 1 isoform b	Q96EP5	268	GAPPPPPPFTSYIVS*TPPGGFPPPQGF		17474.1	19290.9	13843.6	20651.6
DAZAP1	DAZ-associated protein 1 isoform b	Q96EP5	269	GAPPPPPPFTSYIVST*PPGGFPPPQGF		17474.1	19290.9	13843.6	20651.6
DBN1	drebrin isoform a	Q16643	346	SPSDSSTAST*PVAEQIER		19929.4	13639.7	14684.1	21160.7
DBN1	drebrin isoform a	Q16643	339, 346	M#APTPIPTRSPS*DSSTAST*PVAEQIER		33188.8	21032.9	26334.6	26515.5
DBNL	drebrin-like protein isoform b	Q9UJU6	283	LRS*PFLQK		1.22578e+06	1.17536e+06	1.19441e+06	1.01794e+06
DBNL	drebrin-like protein isoform b	Q9UJU6	320	ADLPAEEPAPS*TPPCLVQAEEEAVYEEPPEQETF		64330.4	49817.5	43654.9	47703.8
DBNL	drebrin-like protein isoform b	Q9UJU6	321	ADLPAEEPAPST*PPCLVQAEEEA		71641.1	65616.5	39851.4	54932.1
DCAF5	DDB1- and CUL4-associated factor 5	Q96JK2	497, 500	VTTTNTVAST*PPT*PTCEDAASR		64539.7	79256.6	74756.7	70662.9
DCAF5	DDB1- and CUL4-associated factor 5	Q96JK2	497	VTTTNTVAST*PPTPTCEDAASR		306297	329687	330864	295534
DCLRE1C	protein artemis isoform a	Q96SD1	655	SLLNLSTNADSQSSSDFEVPS*TPEAELPKR		77574.3	81357.9	93834.6	82456.8
DCLRE1C	protein artemis isoform a	Q96SD1	656	SLLNLSTNADSQSSSDFEVPST*PEAELPKR		77574.3	81357.9	93834.6	82456.8
DCP1A	mRNA-decapping enzyme 1A	Q9NPI6	422, 430	GAM#VASFS*PAAGQLAT*PESFIEPPSK	DOWN	68479.1	71757.1	38351.7	50609.3
DCP1A	mRNA-decapping enzyme 1A	Q9NPI6	422, 433	GAM#VASFS*PAAGQLATPES*FIEPPSK	DOWN	68479.1	71757.1	38351.7	50609.3
DCP1A	mRNA-decapping enzyme 1A	Q9NPI6	522, 531	KAS*SPSPLTIGT*PESQRKPSIILSK	DOWN	75068.2	166767	306919	147527
DCP1A	mRNA-decapping enzyme 1A	Q9NPI6	522, 539	KAS*SPSPLTIGTPESQRKPS*IILSK	DOWN	75068.2	166767	306919	147527
DCP1A	mRNA-decapping enzyme 1A	Q9NPI6	522, 543	KAS*SPSPLTIGTPESQRKPSIILS*K	DOWN	75068.2	166767	306919	147527
DCP1A	mRNA-decapping enzyme 1A	Q9NPI6	523, 528	KASS*PSPLT*IGTPESQRKPSIILSK	DOWN	24947.4	59875.5	98523.6	58791.9
DCP1A	mRNA-decapping enzyme 1A	Q9NPI6	525, 528	KASSPS*PLT*IGTPESQRKPSIILSK	DOWN	24947.4	59875.5	98523.6	58791.9
DCP1A	mRNA-decapping enzyme 1A	Q9NPI6	525, 534	KASSPS*PLTIGTPES*QRKPSIILSK	DOWN	24947.4	59875.5	98523.6	58791.9
DCP1A	mRNA-decapping enzyme 1A	Q9NPI6	522, 523, 528, 531	KAS*S*PSPLT*IGT*PESQR	DOWN	22093.3	21695.2	24311.7	33380.8
DCP1A	mRNA-decapping enzyme 1A	Q9NPI6	523, 531	KASS*PSPLTIGT*PESQR	DOWN	186243	170110	142342	305695
DCP1A	mRNA-decapping enzyme 1A	Q9NPI6	523, 525, 531	KASS*PS*PLTIGT*PESQR	DOWN	746352	595854	782198	817471
DCP1A	mRNA-decapping enzyme 1A	Q9NPI6	523, 525, 534	KASS*PS*PLTIGTPES*QR	DOWN	746352	595854	782198	817471
DCP1A	mRNA-decapping enzyme 1A	Q9NPI6	522, 525, 531	KAS*SPS*PLTIGT*PESQRKPSIILSK	DOWN	8182.7	11234.1	12527.9	9303.64
DCP1A	mRNA-decapping enzyme 1A	Q9NPI6	523, 528, 531	KASS*PSPLT*IGT*PESQRKPSIILSK	DOWN	8182.7	11234.1	12527.9	9303.64
DCP1A	mRNA-decapping enzyme 1A	Q9NPI6	522, 523, 525, 531	KAS*S*PS*PLTIGT*PESQR	DOWN	61097.7	47934	58933.9	55026.8
DCP1A	mRNA-decapping enzyme 1A	Q9NPI6	531	KASSPSPLTIGT*PESQR	DOWN	1.06504e+06	1.22397e+06	1.19315e+06	1.19134e+06
DCP1A	mRNA-decapping enzyme 1A	Q9NPI6	525, 531	KASSPS*PLTIGT*PESQR	DOWN	1.38294e+06	1.51565e+06	1.48216e+06	1.43169e+06
DCP1A	mRNA-decapping enzyme 1A	Q9NPI6	430	GAM#VASFSPAAGQLAT*PESFIEPPSK	DOWN	67092.8	42371.7	41201.3	43460.5
DDX20	probable ATP-dependent RNA helicase DDX20	Q9UHI6	677, 688	SYLEGS*SDNQLKDSEST*PVDDR		7826.98	7995.56	11870.6	12954
DDX20	probable ATP-dependent RNA helicase DDX20	Q9UHI6	678, 688	SYLEGSS*DNQLKDSEST*PVDDR		103133	72915.8	108942	105788
DDX20	probable ATP-dependent RNA helicase DDX20	Q9UHI6	677, 678, 688	SYLEGS*S*DNQLKDSEST*PVDDR		141338	97207.4	117459	127813
DDX20	probable ATP-dependent RNA helicase DDX20	Q9UHI6	677, 687, 688	SYLEGS*SDNQLKDSES*T*PVDDR		141338	97207.4	117459	127813
DDX20	probable ATP-dependent RNA helicase DDX20	Q9UHI6	678, 685, 687	SYLEGSS*DNQLKDS*ES*TPVDDR		141338	97207.4	117459	127813
DDX20	probable ATP-dependent RNA helicase DDX20	Q9UHI6	678, 685, 688	SYLEGSS*DNQLKDS*EST*PVDDR		141338	97207.4	117459	127813
DDX20	probable ATP-dependent RNA helicase DDX20	Q9UHI6	678, 687, 688	SYLEGSS*DNQLKDSES*T*PVDDR		141338	97207.4	117459	127813
DDX20	probable ATP-dependent RNA helicase DDX20	Q9UHI6	688	SYLEGSSDNQLKDSEST*PVDDR		105209	101911	84263.5	121795
DDX39A	ATP-dependent RNA helicase DDX39A	O00148	25	DEEEEPQAPQES*TPAPPKK		37772.8	37433.2	30971.3	32457.9
DDX39A	ATP-dependent RNA helicase DDX39A	O00148	26	YDEEEEPQAPQEST*PAPPKK		18359.1	14256.8	10214.3	11958.4
DEDD2	DNA-binding death effector domain-containing protein 2	Q8WXF8	111	RPVS*PERYSYGTSSSSK		42211.3	73467.2	105896	72791.8
DENND4C	DENN domain-containing protein 4C	Q5VZ89	505	HPTGNSITKS*PPLMAK		23815.6	24097.6	34654.3	19123.7
DEPTOR	DEP domain-containing mTOR-interacting protein	Q8TB45	244	SSQETHDS*PFCLR		18100.6	14417	19010.4	23490.9
DGCR14	protein DGCR14	Q96DF8	104, 110	EPPPPYVT*PATFET*PEVHAGTGVVGNKPRPR		120520	104727	188954	189483
DGCR14	protein DGCR14	Q96DF8	110	EPPPPYVTPATFET*PEVHAGTGVVGNKPRPR		128274	148264	199509	174287
DHX38	pre-mRNA-splicing factor ATP-dependent RNA helicase PRP16	Q92620	287	HLGST*PR		46123.3	40190.7	83584.5	66947
DICER1	endoribonuclease Dicer isoform 2	Q9UPY3	1468	KIS*LSPFSTTDSAYEWK		54209.3	50938.7	65101.5	28516.2
DICER1	endoribonuclease Dicer isoform 2	Q9UPY3	1470	KISLS*PFSTTDSAYEWK		54209.3	50938.7	65101.5	28516.2
DIDO1	death-inducer obliterator 1 isoform c	Q9BTC0	504	EAACESSTPS*WASDHNYNAVKPEK		41679.6	34553.8	27680.5	30169.8
DIP2A	disco-interacting protein 2 homolog A isoform e	Q14689	154	LTS*TPLQSHSSVEPWLDR		23602.5	20093	27829.7	32987.5
DIP2A	disco-interacting protein 2 homolog A isoform e	Q14689	155	LTST*PLQSHSSVEPWLDR		331347	344509	440973	219630
DLG1	disks large homolog 1 isoform 1	Q12959	443, 447	PSSFLGQTPAS*PARY*SPVSK		30389.7	26257.7	30308.2	26120.6
DLG1	disks large homolog 1 isoform 1	Q12959	443, 451	PSSFLGQTPAS*PARYSPVS*K		30389.7	26257.7	30308.2	26120.6
DLG1	disks large homolog 1 isoform 1	Q12959	443, 448	SFLGQTPAS*PARYS*PVSK		76929.9	65714.7	62441.4	75240.1
DLG1	disks large homolog 1 isoform 1	Q12959	447, 448	PDITNSSSQPVDNHVSPSSFLGQTPASPARY*S*PVSK		57226.9	47193.5	41629.5	47357.3
DLG5	disks large homolog 5	Q8TDM6	1301	GSVSHSECST*PPQSPLNIDTLSSCSQSQTSASTLPR		98293.1	84183.1	114935	138364
DLG5	disks large homolog 5	Q8TDM6	1295, 1300	GSVS*HSECS*TPPQSPLNIDTLSSCSQSQTSASTLPR		243612	191999	187802	180735
DLG5	disks large homolog 5	Q8TDM6	1301, 1305	GSVSHSECST*PPQS*PLNIDTLSSCSQSQTSASTLPR		243612	191999	187802	180735
DLG5	disks large homolog 5	Q8TDM6	1300	GSVSHSECS*TPPQSPLNIDTLSSCSQSQTSASTLPR		153316	167115	146926	107595
DLGAP4	disks large-associated protein 4 isoform c	Q9Y2H0	915	ANSWQLVET*PEKR		1.0189e+06	1.04479e+06	1.49031e+06	1.08287e+06
DLGAP5	disks large-associated protein 5 isoform b	Q15398	662	NEMGIPQQTTS*PENAGPQNTK		283240	214011	207714	211798
DMAP1	DNA methyltransferase 1-associated protein 1	Q9NPF5	237	LYNRT*PEQVAEEEYLLQELR		48410	48689.2	71114.2	73173.6
DMXL1	dmX-like protein 1	Q9Y485	918, 924	LSEAVWQPEEHYSSS*PEKILS*PFSQK		23486.1	28947.3	20188.3	15686.8
DNAJB1	dnaJ homolog subfamily B member 1	P25685	307	RKVPGEGLPLPKT*PEK		27166.4	20418.8	15913	24637.5
DNASE1L3	deoxyribonuclease gamma precursor	Q13609	156	DFVIIPLHT*TPETSVK		42694.7	32511.7	48993.8	36366.6
DNM1L	dynamin-1-like protein isoform 3	O00429	616	SKPIPIM#PAS*PQKGHAVNLLDVPVPVAR		8.92323e+06	1.30672e+07	1.04998e+07	1.05097e+07
DNM2	dynamin-2 isoform 1	P50570	746, 755	EALNIIGDISTSTVST*PVPPPVDDT*WLQSASSHSPTPQR		27580.2	17308	15329.3	17500.1
DNM2	dynamin-2 isoform 1	P50570	746, 761	EALNIIGDISTSTVST*PVPPPVDDTWLQSAS*SHSPTPQR		27580.2	17308	15329.3	17500.1
DNM2	dynamin-2 isoform 1	P50570	746, 762	EALNIIGDISTSTVST*PVPPPVDDTWLQSASS*HSPTPQR		27580.2	17308	15329.3	17500.1
DNM2	dynamin-2 isoform 1	P50570	746, 764	EALNIIGDISTSTVST*PVPPPVDDTWLQSASSHS*PTPQR		27580.2	17308	15329.3	17500.1
DNM2	dynamin-2 isoform 1	P50570	746, 766	EALNIIGDISTSTVST*PVPPPVDDTWLQSASSHSPT*PQR		27580.2	17308	15329.3	17500.1
DNTTIP2	deoxynucleotidyltransferase terminal-interacting protein 2	Q5QJE6	381	WNNNKKS*PIKASDLTK		124769	188781	294483	182943
DOCK6	dedicator of cytokinesis protein 6	Q96HP0	1343	ERS*PFGNPENVR		72594.9	115878	204841	87663.9
DOCK7	dedicator of cytokinesis protein 7	Q96N67	894, 900, 909	S*RSLSNS*NPDISGTPT*SPDDEVR		16335.1	15133.9	17814.7	18899.2
DOK1	docking protein 1 isoform 2	Q99704	33	TWAVLYPAS*PHGVAR	DOWN	95512.3	109318	65418.8	66684.5
DOT1L	histone-lysine N-methyltransferase, H3 lysine-79 specific	Q8TEK3	1001, 1009	NSLPAS*PAHQLSSS*PR		581019	631829	770052	935919
DOT1L	histone-lysine N-methyltransferase, H3 lysine-79 specific	Q8TEK3	984	SST*PQHPLLLAQPR		54567.6	60918.5	95252.9	58056
DOT1L	histone-lysine N-methyltransferase, H3 lysine-79 specific	Q8TEK3	899, 902	ARS*TPS*PVLQPR		430951	313811	434613	524231
DOT1L	histone-lysine N-methyltransferase, H3 lysine-79 specific	Q8TEK3	814, 822, 834	ENGLPY*QSPSVPGS*M#KLSPQDPRPLS*PGALQLAGEK		54633.3	44468.7	62968.4	67380.7
DOT1L	histone-lysine N-methyltransferase, H3 lysine-79 specific	Q8TEK3	900, 902	ARST*PS*PVLQPR		599739	656637	885568	682919
DOT1L	histone-lysine N-methyltransferase, H3 lysine-79 specific	Q8TEK3	1008, 1009	NSLPASPAHQLSS*S*PR		1.50537e+06	1.7133e+06	2.06131e+06	1.66654e+06
DOT1L	histone-lysine N-methyltransferase, H3 lysine-79 specific	Q8TEK3	1001	NSLPAS*PAHQLSSSPR		704656	781446	747608	721663
DST	bullous pemphigoid antigen 1 isoform 1e precursor	Q03001-3	1909	NTGHLHPTPRS*PLLR		15083.5	25231.3	35920.2	24391.9
DTL	denticleless protein homolog	Q9NZJ0	655	ENS*SPENKNWLLAM#AAK		72216.8	139778	186314	136214
DTL	denticleless protein homolog	Q9NZJ0	656	ENSS*PENKNWLLAMAAK		262105	269663	600008	290432
DTL	denticleless protein homolog	Q9NZJ0	426, 428	ESRPGLVTVTSS*QS*TPAKAPR		98821.2	108763	145003	132566
DTL	denticleless protein homolog	Q9NZJ0	426, 429	ESRPGLVTVTSS*QST*PAKAPR		98821.2	108763	145003	132566
DTL	denticleless protein homolog	Q9NZJ0	428, 429	ESRPGLVTVTSSQS*T*PAKAPR		98821.2	108763	145003	132566
DTL	denticleless protein homolog	Q9NZJ0	429	ESRPGLVTVTSSQST*PAKAPR		923733	916925	1.28269e+06	1.07496e+06
DTL	denticleless protein homolog	Q9NZJ0	428	ESRPGLVTVTSSQS*TPAKAPR		630635	618673	814129	651597
DTL	denticleless protein homolog	Q9NZJ0	425, 429	ESRPGLVTVTS*SQST*PAK		17500.3	16303.9	13491	15753.9
DTNA	dystrobrevin alpha isoform 9	Q9Y4J8	504	LRLEHEQASQPT*PEK		378110	341616	216397	288145
DUS3L	tRNA-dihydrouridine synthase 3-like isoform 2	Q96G46	272	QENCGAQQVPAGPGTS*TPPSSPVR		457924	450750	559257	530890
DUS3L	tRNA-dihydrouridine synthase 3-like isoform 2	Q96G46	273	QENCGAQQVPAGPGTST*PPSSPVR		457924	450750	559257	530890
DUS3L	tRNA-dihydrouridine synthase 3-like isoform 2	Q96G46	277	QENCGAQQVPAGPGTSTPPSS*PVR		457924	450750	559257	530890
DUS3L	tRNA-dihydrouridine synthase 3-like isoform 2	Q96G46	272, 276	QENCGAQQVPAGPGTS*TPPS*SPVR		2.52956e+06	2.27044e+06	2.54137e+06	2.29517e+06
DUS3L	tRNA-dihydrouridine synthase 3-like isoform 2	Q96G46	273, 277	QENCGAQQVPAGPGTST*PPSS*PVR		2.52956e+06	2.27044e+06	2.54137e+06	2.29517e+06
DYNC1I2	cytoplasmic dynein 1 intermediate chain 2	Q13409	94	SVS*TPSEAGSQDSGDGAVGSR		157421	128970	110886	180445
DYNC1I2	cytoplasmic dynein 1 intermediate chain 2	Q13409	95	SVST*PSEAGSQDSGDGAVGSR		246057	217250	173885	197287
DYNC1I2	cytoplasmic dynein 1 intermediate chain 2	Q13409	97	SVSTPS*EAGSQDSGDGAVGSR		246057	217250	173885	197287
DYNC1LI1	cytoplasmic dynein 1 light intermediate chain 1	Q9Y6G9	207	DFQEYVEPGEDFPAS*PQRR		1.0926e+07	1.13322e+07	1.34385e+07	1.03394e+07
ECT2	protein ECT2	Q9H8V3	406, 415, 422	KRPS*AEHSLSIGS*LLDISNT*PESSINYGDTPK	DOWN	50713.9	41316.2	21695.1	23725.2
ECT2	protein ECT2	Q9H8V3	406, 420, 422	KRPS*AEHSLSIGSLLDIS*NT*PESSINYGDTPK	DOWN	50713.9	41316.2	21695.1	23725.2
ECT2	protein ECT2	Q9H8V3	406, 420, 425	KRPS*AEHSLSIGSLLDIS*NTPES*SINYGDTPK	DOWN	50713.9	41316.2	21695.1	23725.2
ECT2	protein ECT2	Q9H8V3	406, 422, 429	KRPS*AEHSLSIGSLLDISNT*PESSINY*GDTPK	DOWN	50713.9	41316.2	21695.1	23725.2
ECT2	protein ECT2	Q9H8V3	410, 420, 422	KRPSAEHS*LSIGSLLDIS*NT*PESSINYGDTPK	DOWN	50713.9	41316.2	21695.1	23725.2
ECT2	protein ECT2	Q9H8V3	412, 420, 422	KRPSAEHSLS*IGSLLDIS*NT*PESSINYGDTPK	DOWN	50713.9	41316.2	21695.1	23725.2
ECT2	protein ECT2	Q9H8V3	422	KRPSAEHSLSIGSLLDISNT*PESSINYGDTPK	DOWN	38013.2	37001.2	54179.6	28143.7
ECT2	protein ECT2	Q9H8V3	420	KRPSAEHSLSIGSLLDIS*NTPESSINYGDTPK	DOWN	262395	301461	277508	305015
ECT2	protein ECT2	Q9H8V3	397	ETDVS*PFPPR	DOWN	37445.5	36280.2	31524	34674.7
ECT2	protein ECT2	Q9H8V3	406, 422	KRPS*AEHSLSIGSLLDISNT*PESSINYGDTPK	DOWN	116019	112369	65994.5	99309.5
ECT2	protein ECT2	Q9H8V3	420, 422	KRPSAEHSLSIGSLLDIS*NT*PESSINYGDTPK	DOWN	116019	112369	65994.5	99309.5
EDC4	enhancer of mRNA-decapping protein 4	Q6P2E9	820	HNTPSLLEAALTQEAS*TPDSQVWPTAPDITR	DOWN	363389	254838	152739	179431
EDC4	enhancer of mRNA-decapping protein 4	Q6P2E9	807, 821	HNT*PSLLEAALTQEAST*PDSQVWPTAPDITR	DOWN	32810.1	29889.4	15333	23932
EDC4	enhancer of mRNA-decapping protein 4	Q6P2E9	809, 821	HNTPS*LLEAALTQEAST*PDSQVWPTAPDITR	DOWN	32810.1	29889.4	15333	23932
EDC4	enhancer of mRNA-decapping protein 4	Q6P2E9	821	HNTPSLLEAALTQEAST*PDSQVWPTAPDITR	DOWN	363648	248247	160566	220809
EEF1D	elongation factor 1-delta isoform 1	P29692	147	KPAT*PAEDDEDDDIDL		26109.3	25924.6	32383.9	25400.9
EEF1D	elongation factor 1-delta isoform 1	P29692	147, 162	KPAT*PAEDDEDDDIDLFGS*DNEEEDKEAAQLR		1.86071e+06	2.08859e+06	2.54256e+06	1.74106e+06
EEF1G	elongation factor 1-gamma	P26641	387	GQELAFPLS*PDWQVDYESYTWR	DOWN	424656	295514	198194	169845
EEF1G	elongation factor 1-gamma	P26641	46	VLSAPPHFHFGQTNRT*PEFLR	DOWN	2.03282e+06	2.3392e+06	1.86199e+06	2.12653e+06
EFCAB4A	EF-hand calcium-binding domain-containing protein 4A	Q8N4Y2	64	HDLQGLQSDLPLT*PEQLEAVFESLDR		16088.9	13934.2	15466.3	11997.8
EFHD2	EF-hand domain-containing protein D2	Q96C19	74	RADLNQGIGEPQS*PSRR		37519.2	84024.2	100698	78450.8
EGR1	early growth response protein 1	P18146	26	AEM#QLM#SPLQISDPFGSFPHS*PTM#DNYPK	DOWN	69472.2	47507.2	30443	17171.6
EGR1	early growth response protein 1	P18146	28	AEM#QLM#SPLQISDPFGSFPHSPT*M#DNYPK	DOWN	41686.8	33454.5	12737.9	20020
EHBP1L1	EH domain-binding protein 1-like protein 1	Q8N3D4	964	VLES*PENK		1.10954e+06	1.1202e+06	1.3926e+06	1.13508e+06
EHD4	EH domain-containing protein 4	Q9H223	405	ISPLMNLISQEET*STPTQLVQGGAFDGTTEGPFNQGYGEGAK		21282.6	17662.6	16594.5	22359.6
EHD4	EH domain-containing protein 4	Q9H223	407	ISPLM#NLISQEETST*PTQLVQGGAFDGTTEGPFNQGYGEGAK		245463	236099	136444	200215
EHMT2	histone-lysine N-methyltransferase EHMT2 isoform a	A2ABF8	175	SFPS*SPSKGGSCPSR		91152.7	131027	173930	177762
EHMT2	histone-lysine N-methyltransferase EHMT2 isoform a	A2ABF8	176	SFPSS*PSKGGSCPSR		91152.7	131027	173930	177762
EHMT2	histone-lysine N-methyltransferase EHMT2 isoform a	A2ABF8	178	SFPSSPS*KGGSCPSR		183748	221312	287055	226290
EIF2A	eukaryotic translation initiation factor 2A	Q9BY44	506	SDKS*PDLAPTPAPQSTPR	DOWN	544516	577330	371967	335022
EIF2A	eukaryotic translation initiation factor 2A	Q9BY44	517	SDKSPDLAPTPAPQS*TPR	DOWN	544516	577330	371967	335022
EIF2A	eukaryotic translation initiation factor 2A	Q9BY44	5	APST*PLLTVR	DOWN	175727	197394	171380	176109
EIF2A	eukaryotic translation initiation factor 2A	Q9BY44	518	SDKSPDLAPTPAPQST*PR	DOWN	45628.4	46003.7	31589.1	47871.6
EIF2A	eukaryotic translation initiation factor 2A	Q9BY44	506, 517	SDKS*PDLAPTPAPQS*TPR	DOWN	86440.3	70017.1	41573.2	86612.9
EIF2A	eukaryotic translation initiation factor 2A	Q9BY44	506, 518	SDKS*PDLAPTPAPQST*PR	DOWN	86440.3	70017.1	41573.2	86612.9
EIF2A	eukaryotic translation initiation factor 2A	Q9BY44	503, 518	S*DKSPDLAPTPAPQST*PR	DOWN	579205	477532	351577	349945
EIF2B5	translation initiation factor eIF-2B subunit epsilon	Q13144	544	GGS*PQMDDIK		93864.6	66654.8	72583.9	78152.5
EIF3B	eukaryotic translation initiation factor 3 subunit B	P55884	239	GYIFLEYAS*PAHAVDAVK		221068	198679	251928	200582
EIF3E	eukaryotic translation initiation factor 3 subunit E	P60228	399	LGHVVM#GNNAVS*PYQQVIEK		21116.6	24368	24575.5	20385.6
EIF3F	eukaryotic translation initiation factor 3 subunit F	O00303	258	TCFS*PNRVIGLSSDLQQVGGASAR		265165	510188	720306	473332
EIF4B	eukaryotic translation initiation factor 4B	P23588	93	SRLPKS*PPYTAFLGNLPYDVTEESIKEFFR		26000.5	35739.8	51964.5	32130.5
EIF4ENIF1	eukaryotic translation initiation factor 4E transporter isoform a	Q9NRA8	455	NST*PFM#AEHLEETLSAVTNNR		91714.9	126398	129044	149544
EIF4ENIF1	eukaryotic translation initiation factor 4E transporter isoform a	Q9NRA8	769	SSCST*PLSQANR		562098	608319	794708	601244
EIF4ENIF1	eukaryotic translation initiation factor 4E transporter isoform a	Q9NRA8	454	NS*TPFMAEHLEETLSAVTNNR		69574.6	77269.8	83406.4	92332.6
EIF4ENIF1	eukaryotic translation initiation factor 4E transporter isoform a	Q9NRA8	353, 357	SSS*LGST*PHEELER		15071	13962.6	12306.2	18937.3
EIF4G1	eukaryotic translation initiation factor 4 gamma 1 isoform 6	Q04637	202, 207	T*ASTPT*PPQTGGGLEPQANGETPQVAVIVRPDDR		147667	152613	176974	269987
EIF4G1	eukaryotic translation initiation factor 4 gamma 1 isoform 6	Q04637	204, 207	TAS*TPT*PPQTGGGLEPQANGETPQVAVIVRPDDR		147667	152613	176974	269987
EIF4G1	eukaryotic translation initiation factor 4 gamma 1 isoform 6	Q04637	204, 211	TAS*TPTPPQT*GGGLEPQANGETPQVAVIVRPDDR		147667	152613	176974	269987
EIF4G1	eukaryotic translation initiation factor 4 gamma 1 isoform 6	Q04637	205, 207	TAST*PT*PPQTGGGLEPQANGETPQVAVIVRPDDR		147667	152613	176974	269987
EIF4G1	eukaryotic translation initiation factor 4 gamma 1 isoform 6	Q04637	204	TAS*TPTPPQTGGGLEPQANGETPQVAVIVRPDDR		860843	825019	1.29458e+06	1.0646e+06
EIF4G1	eukaryotic translation initiation factor 4 gamma 1 isoform 6	Q04637	205	TAST*PTPPQTGGGLEPQANGETPQVAVIVRPDDR		1.09322e+06	1.16291e+06	1.71218e+06	829069
EIF4G1	eukaryotic translation initiation factor 4 gamma 1 isoform 6	Q04637	207	TASTPT*PPQTGGGLEPQANGETPQVAVIVRPDDR		1.09322e+06	1.16291e+06	1.71218e+06	829069
EIF4G1	eukaryotic translation initiation factor 4 gamma 1 isoform 6	Q04637	1231	EAALPPVS*PLKAALSEEELEKK		363763	629998	571499	418469
EIF4G1	eukaryotic translation initiation factor 4 gamma 1 isoform 6	Q04637	207, 211	TASTPT*PPQT*GGGLEPQANGETPQVAVIVRPDDR		276487	254050	318232	245758
EIF4G1	eukaryotic translation initiation factor 4 gamma 1 isoform 6	Q04637	202, 204	T*AS*TPTPPQTGGGLEPQANGETPQVAVIVRPDDR		530760	564054	514146	478126
EIF4G1	eukaryotic translation initiation factor 4 gamma 1 isoform 6	Q04637	205, 211	TAST*PTPPQT*GGGLEPQANGETPQVAVIVRPDDR		530760	564054	514146	478126
ELAVL1	ELAV-like protein 1	Q15717	202	NVALLSQLYHS*PARR		1.01704e+07	1.14262e+07	9.0404e+06	7.1502e+06
ELAVL1	ELAV-like protein 1	Q15717	200	NVALLSQLY*HSPARR		650993	728926	618867	303379
ELF1	ETS-related transcription factor Elf-1 isoform b	P32519	190	KTKPPRPDSPAT*TPNISVK		13273.2	13805	19876.8	29354.6
ELF1	ETS-related transcription factor Elf-1 isoform b	P32519	187	KTKPPRPDS*PATTPNISVK		351231	408365	567162	482598
ELF1	ETS-related transcription factor Elf-1 isoform b	P32519	376	TVQPTQS*PYPTQLFR		228055	239415	148950	220723
ELF1	ETS-related transcription factor Elf-1 isoform b	P32519	187, 191	KTKPPRPDS*PATT*PNISVK		17733.2	18497.2	14298.5	13057.9
ELK4	ETS domain-containing protein Elk-4 isoform a	P28324	420	LQGANTLFQFPSVLNSHGPFTLSGLDGPST*PGPFSPDLQKT		6751.82	8345.7	7185.64	7680.02
ELP4	elongator complex protein 4	Q96EB1	151	EFDEDVYNHKT*PESNIK		442753	442846	265696	368911
EME1	crossover junction endonuclease EME1 isoform 1	Q96AY2	150	IPEVPLHDT*PER		415243	333184	263437	368155
EML4	echinoderm microtubule-associated protein-like 4 isoform b	Q9HC35	138, 144, 163	EESHSNDQS*PQIRAS*PSPQPSSQPLQIHRQTPES*K		22118.4	12912	13742.4	20005.5
EML4	echinoderm microtubule-associated protein-like 4 isoform b	Q9HC35	144, 146, 160	AS*PS*PQPSSQPLQIHRQT*PESK		780819	599601	572887	726568
EML4	echinoderm microtubule-associated protein-like 4 isoform b	Q9HC35	160	ASPSPQPSSQPLQIHRQT*PESK		2.30859e+06	1.99713e+06	2.1212e+06	1.93257e+06
EML4	echinoderm microtubule-associated protein-like 4 isoform b	Q9HC35	144, 160	AS*PSPQPSSQPLQIHRQT*PESK		1.88241e+06	1.61187e+06	1.65469e+06	1.54839e+06
EML4	echinoderm microtubule-associated protein-like 4 isoform b	Q9HC35	144, 163	AS*PSPQPSSQPLQIHRQTPES*K		1.88241e+06	1.61187e+06	1.65469e+06	1.54839e+06
ENAH	protein enabled homolog isoform a	Q8N8S7	489	ASSTST*PEPTR		41424.7	32294.6	41808.5	39188.3
ENC1	ectoderm-neural cortex protein 1	O14682	406	HCLYVVGGHTAATGCLPAS*PSVSLK		182486	186859	154518	144688
ENC1	ectoderm-neural cortex protein 1	O14682	408	HCLYVVGGHTAATGCLPASPS*VSLK		180894	195273	143753	123051
ENO1	c-myc promoter-binding protein-1 isoform MBP-1	P06733	263	SGKYDLDFKS*PDDPSR		7.88394e+06	8.06987e+06	6.93314e+06	9.33977e+06
EP400	E1A-binding protein p400	Q96L91	2813	AVGKLT*PEHLIK		1.08317e+06	947881	1.01439e+06	994653
EPB41	protein 4.1 isoform 1	P11171	712	LSTHS*PFR		1.16321e+06	1.3235e+06	1.32981e+06	1.03583e+06
EPB41L1	band 4.1-like protein 1 isoform a	Q9H4G0	540, 546, 550	RLPS*SPASPS*PKGT*PEKANER		64204.6	72952.8	93178.2	88991.4
EPB41L1	band 4.1-like protein 1 isoform a	Q9H4G0	541, 544, 550	RLPSS*PAS*PSPKGT*PEKANER		64204.6	72952.8	93178.2	88991.4
EPB41L1	band 4.1-like protein 1 isoform a	Q9H4G0	544, 546, 550	RLPSSPAS*PS*PKGT*PEKANER		64204.6	72952.8	93178.2	88991.4
EPB41L1	band 4.1-like protein 1 isoform a	Q9H4G0	540	RLPS*SPASPSPK		418951	421382	595921	487707
EPB41L1	band 4.1-like protein 1 isoform a	Q9H4G0	541	RLPSS*PASPSPK		418951	421382	595921	487707
EPB41L1	band 4.1-like protein 1 isoform a	Q9H4G0	550	RLPSSPASPSPKGT*PEK		30614.7	26924.3	31035	38498.4
EPB41L1	band 4.1-like protein 1 isoform a	Q9H4G0	678, 685	GAPSQDDESGGIEDS*PDRGACS*TPDM#PQFEPVK		57460.7	51950.2	45157.1	85023.4
EPB41L1	band 4.1-like protein 1 isoform a	Q9H4G0	672, 685	GAPSQDDES*GGIEDSPDRGACS*TPDM#PQFEPVK		43644.2	42234.1	38599.6	58874.9
EPB41L1	band 4.1-like protein 1 isoform a	Q9H4G0	678, 686	GAPSQDDESGGIEDS*PDRGACST*PDM#PQFEPVK		43644.2	42234.1	38599.6	58874.9
EPB41L1	band 4.1-like protein 1 isoform a	Q9H4G0	685, 686	GAPSQDDESGGIEDSPDRGACS*T*PDM#PQFEPVK		43644.2	42234.1	38599.6	58874.9
EPB41L1	band 4.1-like protein 1 isoform a	Q9H4G0	685	GAPSQDDESGGIEDSPDRGACS*TPDM#PQFEPVK		73722.3	78601.3	94390.9	72790.4
EPB41L1	band 4.1-like protein 1 isoform a	Q9H4G0	540, 541, 544, 550	RLPS*S*PAS*PSPKGT*PEKANER		35678.8	33874.5	35302.9	34698
EPB41L1	band 4.1-like protein 1 isoform a	Q9H4G0	540, 544, 546, 550	RLPS*SPAS*PS*PKGT*PEKANER		35678.8	33874.5	35302.9	34698
EPB41L1	band 4.1-like protein 1 isoform a	Q9H4G0	546, 550	RLPSSPASPS*PKGT*PEK		1.09311e+06	866479	861846	1.05379e+06
EPB41L1	band 4.1-like protein 1 isoform a	Q9H4G0	667, 686	GAPS*QDDESGGIEDSPDRGACST*PDMPQFEPVK		51811	37068	35536.6	47280.3
EPB41L1	band 4.1-like protein 1 isoform a	Q9H4G0	672, 686	GAPSQDDES*GGIEDSPDRGACST*PDMPQFEPVK		51811	37068	35536.6	47280.3
EPB41L1	band 4.1-like protein 1 isoform a	Q9H4G0	686	GACST*PDM#PQFEPVKTETM#TVSSLAIR		145909	139220	108416	154498
EPB41L1	band 4.1-like protein 1 isoform a	Q9H4G0	541, 546, 550	RLPSS*PASPS*PKGT*PEK		137196	102065	96744.9	116694
EPB41L1	band 4.1-like protein 1 isoform a	Q9H4G0	541, 544, 546, 550	RLPSS*PAS*PS*PKGT*PEK		80849	58037.8	38990.4	52418.4
EPB41L4B	band 4.1-like protein 4B isoform 1	Q9H329-2	466	WHPHS*PNVRPSFQDDR		1.687e+06	1.87561e+06	2.86026e+06	1.61646e+06
EPB41L5	band 4.1-like protein 5 isoform 2	Q9HCM4	413, 436	S*ALPVSPSISSAPVPVEIENLPQS*PGTDQHDRK		42889.1	37932.5	33688.9	56300.2
EPB41L5	band 4.1-like protein 5 isoform 2	Q9HCM4	418, 439	SALPVS*PSISSAPVPVEIENLPQSPGT*DQHDRK		42889.1	37932.5	33688.9	56300.2
EPB41L5	band 4.1-like protein 5 isoform 2	Q9HCM4	418, 436	SALPVS*PSISSAPVPVEIENLPQS*PGTDQHDRK		219589	207628	144765	178364
EPB41L5	band 4.1-like protein 5 isoform 2	Q9HCM4	420, 436	SALPVSPS*ISSAPVPVEIENLPQS*PGTDQHDRK		219589	207628	144765	178364
EPB41L5	band 4.1-like protein 5 isoform 2	Q9HCM4	422, 436	SALPVSPSIS*SAPVPVEIENLPQS*PGTDQHDRK		219589	207628	144765	178364
EPB49	dematin isoform 1	Q08495	16, 18, 26	QPLTSPGSVS*PS*RDSSVPGS*PSSIVAK		80524.1	76691.3	93007	68244.2
EPC2	enhancer of polycomb homolog 2	Q52LR7	353	AEALITSQQPT*PETLPVINK	DOWN	71921.9	64462.4	25336.1	24310
EPHA5	ephrin type-A receptor 5 isoform a precursor	P54756	58	TLLASPS*NEVNLLDSR		37996	34117.7	57578	24333
EPN1	epsin-1 isoform a	Q9Y6I3	473, 494	TPES*FLGPNAALVDLDSLVSRPGPT*PPGAK		102969	100064	119579	131727
EPN1	epsin-1 isoform a	Q9Y6I3	470	T*PESFLGPNAALVDLDSLVSRPGPTPPGAK		1.7728e+06	1.32123e+06	966785	1.27049e+06
EPN1	epsin-1 isoform a	Q9Y6I3	470, 494	T*PESFLGPNAALVDLDSLVSRPGPT*PPGAK		48175.7	41986.2	32711.1	32550.4
EPN2	epsin-2 isoform c	O95208	508	KT*PESFLGPNAALVNL		247222	171671	109964	200075
EPN3	epsin-3	Q9H201	495, 505	ACRT*PESFLGPSAS*SLVNLDSLVK		65897.9	56283.8	80078.9	83479.8
EPN3	epsin-3	Q9H201	495, 506	ACRT*PESFLGPSASS*LVNLDSLVK		65897.9	56283.8	80078.9	83479.8
EPN3	epsin-3	Q9H201	495	ACRT*PESFLGPSASSLVNLDSLVK		7.81589e+06	6.78579e+06	6.05696e+06	8.58748e+06
EPRS	bifunctional aminoacyl-tRNA synthetase	P07814	898	NSEPAGLET*PEAK		116773	105942	79414.7	105087
EPS8L1	epidermal growth factor receptor kinase substrate 8-like protein 1 isoform b	Q8TE68	553	SLNST*PPPPPAPAPAPPPALARPR		200629	179800	192000	170158
EPS8L1	epidermal growth factor receptor kinase substrate 8-like protein 1 isoform b	Q8TE68	552	SLNS*TPPPPPAPAPAPPPALAR		94069.2	78901.6	69692.8	75064
EPS8L3	epidermal growth factor receptor kinase substrate 8-like protein 3 isoform c	Q8TE67	444	THNHDPQPGDPNSRPS*SPKPAQPALK		15031.5	15660.5	19104.5	11453.3
EPS8L3	epidermal growth factor receptor kinase substrate 8-like protein 3 isoform c	Q8TE67	445	THNHDPQPGDPNSRPSS*PKPAQPALK		15031.5	15660.5	19104.5	11453.3
ERF	ETS domain-containing transcription factor ERF	P50548	147, 148, 168	FPPS*T*PSEVLSPTEDPRSPPACSSS*SSSLFSAVVAR		47361.9	34415.9	37706.5	46597.8
ERF	ETS domain-containing transcription factor ERF	P50548	154, 156, 166	FPPSTPSEVLS*PT*EDPRSPPACS*SSSSSLFSAVVAR		47361.9	34415.9	37706.5	46597.8
ERF	ETS domain-containing transcription factor ERF	P50548	154, 156, 169	FPPSTPSEVLS*PT*EDPRSPPACSSSS*SSLFSAVVAR		47361.9	34415.9	37706.5	46597.8
ERF	ETS domain-containing transcription factor ERF	P50548	156, 166, 169	FPPSTPSEVLSPT*EDPRSPPACS*SSS*SSLFSAVVAR		47361.9	34415.9	37706.5	46597.8
ERF	ETS domain-containing transcription factor ERF	P50548	161	PRS*PPACSSSSSSLFSAVVAR		103746	96273.5	115686	83806.7
ERN1	serine/threonine-protein kinase/endoribonuclease IRE1	O75460	973	LFQPYYFHEPPEPQPPVT*PDAL		28617.5	27978.3	27607.6	27090
ERRFI1	ERBB receptor feedback inhibitor 1	Q9UJM3	328	VPPREPLSPS*NSR		14608.9	12155.9	13545.9	22527.8
ERRFI1	ERBB receptor feedback inhibitor 1	Q9UJM3	127	KLTVNGVCAST*PPLTPIK		1.08797e+06	1.19061e+06	1.26944e+06	1.07147e+06
ERRFI1	ERBB receptor feedback inhibitor 1	Q9UJM3	126	LTVNGVCAS*TPPLTPIK		1.02862e+06	974423	955156	1.09777e+06
ERRFI1	ERBB receptor feedback inhibitor 1	Q9UJM3	119, 126	KLT*VNGVCAS*TPPLTPIKNSPSLFPCAPLCER		54994.7	60352.9	52250.5	61732.6
ERRFI1	ERBB receptor feedback inhibitor 1	Q9UJM3	126, 127	KLTVNGVCAS*T*PPLTPIKNSPSLFPCAPLCER		54994.7	60352.9	52250.5	61732.6
ERRFI1	ERBB receptor feedback inhibitor 1	Q9UJM3	126, 131	KLTVNGVCAS*TPPLT*PIKNSPSLFPCAPLCER		54994.7	60352.9	52250.5	61732.6
ERRFI1	ERBB receptor feedback inhibitor 1	Q9UJM3	127, 136	KLTVNGVCAST*PPLTPIKNS*PSLFPCAPLCER		220194	249159	214309	188230
ERRFI1	ERBB receptor feedback inhibitor 1	Q9UJM3	127, 138	KLTVNGVCAST*PPLTPIKNSPS*LFPCAPLCER		220194	249159	214309	188230
ERRFI1	ERBB receptor feedback inhibitor 1	Q9UJM3	131, 138	KLTVNGVCASTPPLT*PIKNSPS*LFPCAPLCER		220194	249159	214309	188230
ERRFI1	ERBB receptor feedback inhibitor 1	Q9UJM3	126, 136	LTVNGVCAS*TPPLTPIKNS*PSLFPCAPLCER		51195.2	49139.6	42279.4	37552.1
ERRFI1	ERBB receptor feedback inhibitor 1	Q9UJM3	131, 136	LTVNGVCASTPPLT*PIKNS*PSLFPCAPLCER		51195.2	49139.6	42279.4	37552.1
ERRFI1	ERBB receptor feedback inhibitor 1	Q9UJM3	127, 131	LTVNGVCAST*PPLT*PIKNSPSLFPCAPLCER		95240	92402.9	71956.2	71606
ESCO1	N-acetyltransferase ESCO1	Q5FWF5	279	SVHTQVNTNTTLPKS*PQPSVPEQSDNELEQAGK	DOWN	28389.4	22988.2	14710.8	17271.3
ESCO2	N-acetyltransferase ESCO2	Q56NI9	75	TTEINRLPSANQGS*PFK		446074	680283	590552	568794
ESYT1	extended synaptotagmin-1 isoform 1	Q9BSJ8	820	HLS*PYATLTVGDSSHK		526931	449200	392298	600723
ESYT2	extended synaptotagmin-2	A0FGR8	705	SHMSGSPGPGGSNTAPST*PVIGGSDKPGMEEK		98731.4	67703.8	83130	103575
ESYT2	extended synaptotagmin-2	A0FGR8	704	SHM#SGSPGPGGSNTAPS*TPVIGGSDKPGMEEK		98650.8	70210.4	98565.4	95191.2
ESYT2	extended synaptotagmin-2	A0FGR8	699, 705	SHMSGSPGPGGS*NTAPST*PVIGGSDKPGMEEK		47318.1	33833.8	33625	54283.9
ESYT2	extended synaptotagmin-2	A0FGR8	699, 704	SHM#SGSPGPGGS*NTAPS*TPVIGGSDKPGMEEK		60025.3	41845.9	43107.7	62134.8
ESYT2	extended synaptotagmin-2	A0FGR8	693, 704	SHMSGS*PGPGGSNTAPS*TPVIGGSDKPGMEEK		99305.6	55172.5	76419.5	75488.2
ESYT2	extended synaptotagmin-2	A0FGR8	701, 705	SHMSGSPGPGGSNT*APST*PVIGGSDKPGMEEK		99305.6	55172.5	76419.5	75488.2
ESYT2	extended synaptotagmin-2	A0FGR8	701, 704	SHM#SGSPGPGGSNT*APS*TPVIGGSDKPGMEEK		116823	98463.4	97970.2	121541
ETV3	ETS translocation variant 3 isoform 1	P41162	245, 250	PGM#YPDPHS*PFAVS*PIPGR		653044	723386	612858	640659
ETV3	ETS translocation variant 3 isoform 1	P41162	245	PGM#YPDPHS*PFAVSPIPGR		240999	261757	165422	184478
ETV6	transcription factor ETV6	P41212	184, 193, 203	SRS*PITTNHRPS*PDPEQRPLRS*PLDNM#IR		27873.5	38094.1	63326.9	46121.5
ETV6	transcription factor ETV6	P41212	182, 193, 203	S*RSPITTNHRPS*PDPEQRPLRS*PLDNMIR		23163.5	20017.2	42503.9	23410.5
ETV6	transcription factor ETV6	P41212	131	ILFS*PFFHPGNSIHTQPEVILHQNHEEDNCVQR		120957	150346	166028	154574
ETV6	transcription factor ETV6	P41212	16, 29	IS*YTPPESPVPSYAS*STPLHVPVPR		40003	47086.8	39028.7	46131.9
ETV6	transcription factor ETV6	P41212	17, 29	ISY*TPPESPVPSYAS*STPLHVPVPR		40003	47086.8	39028.7	46131.9
ETV6	transcription factor ETV6	P41212	17, 31	ISY*TPPESPVPSYASST*PLHVPVPR		40003	47086.8	39028.7	46131.9
ETV6	transcription factor ETV6	P41212	18, 30	ISYT*PPESPVPSYASS*TPLHVPVPR		40003	47086.8	39028.7	46131.9
ETV6	transcription factor ETV6	P41212	22, 30	ISYTPPES*PVPSYASS*TPLHVPVPR		40003	47086.8	39028.7	46131.9
ETV6	transcription factor ETV6	P41212	16, 22, 29	IS*YTPPES*PVPSYAS*STPLHVPVPR		462324	482241	423193	424491
ETV6	transcription factor ETV6	P41212	17, 22, 29	ISY*TPPES*PVPSYAS*STPLHVPVPR		462324	482241	423193	424491
ETV6	transcription factor ETV6	P41212	17, 22, 31	ISY*TPPES*PVPSYASST*PLHVPVPR		462324	482241	423193	424491
ETV6	transcription factor ETV6	P41212	18, 22, 29	ISYT*PPES*PVPSYAS*STPLHVPVPR		462324	482241	423193	424491
ETV6	transcription factor ETV6	P41212	18, 22, 30	ISYT*PPES*PVPSYASS*TPLHVPVPR		462324	482241	423193	424491
ETV6	transcription factor ETV6	P41212	18, 22, 31	ISYT*PPES*PVPSYASST*PLHVPVPR		462324	482241	423193	424491
EXOC8	exocyst complex component 8	Q8IYI6	142	GQAGFFST*PGGASR		77211.1	62998.7	45801.1	55686.1
EZH2	histone-lysine N-methyltransferase EZH2 isoform c	Q15910	369	GRLPNNSSRPSTPT*INVLESK		15653.2	16631.8	24510.7	39480.2
EZH2	histone-lysine N-methyltransferase EZH2 isoform c	Q15910	362, 369	GRLPNNS*SRPSTPT*INVLESK		16098.6	19502.2	18615.9	26630.7
EZH2	histone-lysine N-methyltransferase EZH2 isoform c	Q15910	367	LPNNSSRPST*PTINVLESK		660382	602888	658224	707376
EZH2	histone-lysine N-methyltransferase EZH2 isoform c	Q15910	362, 366	LPNNS*SRPS*TPTINVLESK		318715	367127	324413	335582
EZH2	histone-lysine N-methyltransferase EZH2 isoform c	Q15910	362, 367	LPNNS*SRPST*PTINVLESK		318715	367127	324413	335582
EZH2	histone-lysine N-methyltransferase EZH2 isoform c	Q15910	363, 367	GRLPNNSS*RPST*PTINVLESK		447631	502022	488146	384006
EZH2	histone-lysine N-methyltransferase EZH2 isoform c	Q15910	366, 367	GRLPNNSSRPS*T*PTINVLESK		447631	502022	488146	384006
EZH2	histone-lysine N-methyltransferase EZH2 isoform c	Q15910	366, 369	GRLPNNSSRPS*TPT*INVLESK		447631	502022	488146	384006
EZH2	histone-lysine N-methyltransferase EZH2 isoform c	Q15910	367, 369	GRLPNNSSRPST*PT*INVLESK		447631	502022	488146	384006
EZH2	histone-lysine N-methyltransferase EZH2 isoform c	Q15910	366	GRLPNNSSRPS*TPTINVLESK		983386	1.00064e+06	808145	985019
EZH2	histone-lysine N-methyltransferase EZH2 isoform c	Q15910	363, 366	GRLPNNSS*RPS*TPTINVLESK		1.26514e+06	1.53889e+06	1.10556e+06	1.31202e+06
EZH2	histone-lysine N-methyltransferase EZH2 isoform c	Q15910	363, 369	GRLPNNSS*RPSTPT*INVLESK		1.26514e+06	1.53889e+06	1.10556e+06	1.31202e+06
FAM110A	hypothetical protein LOC83541	Q9BQ89	162, 169	RVDVRPLPAS*PARPCPS*PGPAAASSPARPPGLQR		136505	133045	148243	116104
FAM110A	hypothetical protein LOC83541	Q9BQ89	162	RVDVRPLPAS*PARPCPSPGPAAASSPARPPGLQR		82409	67462.6	65192.1	63328.3
FAM110A	hypothetical protein LOC83541	Q9BQ89	169	RVDVRPLPASPARPCPS*PGPAAASSPARPPGLQR		82409	67462.6	65192.1	63328.3
FAM110A	hypothetical protein LOC83541	Q9BQ89	162, 169, 177	RVDVRPLPAS*PARPCPS*PGPAAASS*PARPPGLQR		91767.9	92581.2	69039.7	59099.6
FAM120A	constitutive coactivator of PPAR-gamma-like protein 1	Q9NZB2	655	SPQT*PELVEALAFR		221385	214832	248611	293668
FAM120A	constitutive coactivator of PPAR-gamma-like protein 1	Q9NZB2	652	GKS*PQTPELVEALAFR		226039	269406	314060	252717
FAM120A	constitutive coactivator of PPAR-gamma-like protein 1	Q9NZB2	991	GVIST*PVIR		73435.4	76446.6	72743.8	65499.5
FAM122A	hypothetical protein LOC116224	Q96E09	76	HGLLLPAS*PVR		73129.4	113908	189168	202990
FAM122B	family with sequence similarity 122B isoform 2	Q7Z309	137	M#FVSSSGLPPS*PVPSPR		75423.6	93875	105155	109399
FAM122B	family with sequence similarity 122B isoform 2	Q7Z309	141	M#FVSSSGLPPSPVPS*PR		59230.9	48679.1	68258.2	41903.3
FAM125B	multivesicular body subunit 12B isoform 2	Q9H7P6	214	NHDSSQPTTPSQSSAAST*PAPNLPR		18257.5	15382.6	17256.9	15861.3
FAM129B	niban-like protein 1 isoform 2	Q96TA1	601, 606	PNLHLLAEGAPIDWGEEYSNSGGGGS*PSPST*PESATLSEK	DOWN	54427.9	42093.1	28169.3	31207.6
FAM129B	niban-like protein 1 isoform 2	Q96TA1	605, 606	PNLHLLAEGAPIDWGEEYSNSGGGGSPSPS*T*PESATLSEK	DOWN	54427.9	42093.1	28169.3	31207.6
FAM129B	niban-like protein 1 isoform 2	Q96TA1	601, 605	WGEEYSNSGGGGS*PSPS*TPESATLSEKR	DOWN	9957.33	5960.98	8923.67	9812.97
FAM129B	niban-like protein 1 isoform 2	Q96TA1	601	PNLHLLAEGAPIDWGEEYSNSGGGGS*PSPSTPESATLSEK	DOWN	142016	129824	168149	161783
FAM129B	niban-like protein 1 isoform 2	Q96TA1	603	PNLHLLAEGAPIDWGEEYSNSGGGGSPS*PSTPESATLSEKR	DOWN	173449	179702	216023	163709
FAM129B	niban-like protein 1 isoform 2	Q96TA1	596, 606	PNLHLLAEGAPIDWGEEYSNS*GGGGSPSPST*PESATLSEK	DOWN	44677.4	45925.5	30546.2	52501.7
FAM129B	niban-like protein 1 isoform 2	Q96TA1	603, 606	AEGAPIDWGEEYSNSGGGGSPS*PST*PESATLSEK	DOWN	30280.2	20212	16231.6	23139.2
FAM129B	niban-like protein 1 isoform 2	Q96TA1	606	PNLHLLAEGAPIDWGEEYSNSGGGGSPSPST*PESATLSEK	DOWN	200236	155845	127114	128350
FAM129B	niban-like protein 1 isoform 2	Q96TA1	605	NSDPNLHLLAEGAPIDWGEEYSNSGGGGSPSPS*TPESATLSEK	DOWN	162198	94049.1	69915.9	87717.6
FAM134A	hypothetical protein LOC79137	Q8NC44	402	LS*SPLHFVNTHFNGAGSPPDGVK		55589.9	47652.7	63484.3	57687
FAM134A	hypothetical protein LOC79137	Q8NC44	403	LSS*PLHFVNTHFNGAGSPPDGVK		55589.9	47652.7	63484.3	57687
FAM160A2	FTS and Hook-interacting protein isoform 2	Q8N612	902	DGAGLGLSGGSPGAST*PVLLTR		54472.1	64110.7	52028.1	57091.2
FAM160A2	FTS and Hook-interacting protein isoform 2	Q8N612	586	TWSAPYDGERPSPEPS*PFGSR		52481	82239.3	66467.8	43997.6
FAM178A	hypothetical protein LOC55719 isoform 2	Q8IX21	14, 20	CM#PARPGFPS*SPAPGS*SPPR		53080.7	56583.6	55337.8	57317.5
FAM178A	hypothetical protein LOC55719 isoform 2	Q8IX21	15, 20	CM#PARPGFPSS*PAPGS*SPPR		53080.7	56583.6	55337.8	57317.5
FAM178A	hypothetical protein LOC55719 isoform 2	Q8IX21	15, 21	CM#PARPGFPSS*PAPGSS*PPR		53080.7	56583.6	55337.8	57317.5
FAM21A	WASH complex subunit FAM21A	A2A3S2	441	KS*PYGPPPTGLFDDDDGDDDDDFFSAPHSKPSK		38224.5	56261.3	63286.9	31649.3
FAM21A	WASH complex subunit FAM21A	A2A3S2	443	KSPY*GPPPTGLFDDDDGDDDDDFFSAPHSKPSK		97868.7	133201	113233	105264
FAM21A	WASH complex subunit FAM21A	A2A3S2	352	LTDEDFS*PFGSGGGLFSGGK		276216	305850	278005	284162
FAM21A	WASH complex subunit FAM21A	A2A3S2	352, 356	LTDEDFS*PFGS*GGGLFSGGK		20920.5	22694	20319.6	20869.9
FAM21A	WASH complex subunit FAM21A	A2A3S2	1114	AASGEDSTEEALAAAAAPWEGGPVPGVDRS*PFAK		180071	179410	137366	122880
FAM21C	WASH complex subunit FAM21C isoform 2	Q9Y4E1	1090	AASGEDSTEEALAAAAAPWEGGPVPGVDT*SPFAK		114837	84875.3	70225	82074.8
FAM21C	WASH complex subunit FAM21C isoform 2	Q9Y4E1	1091	AASGEDSTEEALAAAAAPWEGGPVPGVDTS*PFAK		114837	84875.3	70225	82074.8
FAM49B	hypothetical protein LOC51571	Q9NUQ9	116	GLLGALTSTPY*SPTQHLER		73549.2	92409.8	79697.8	75389.4
FAM53B	hypothetical protein LOC9679	Q14153	253	SLSCSHEQFSFVEYCPPSANSTPAST*PELAR		65566.1	48904.4	56859	91619.6
FAM53B	hypothetical protein LOC9679	Q14153	248, 253	SLSCSHEQFSFVEYCPPSANS*TPAST*PELAR		55906.8	38873.5	45447.4	58266.2
FAM53B	hypothetical protein LOC9679	Q14153	249, 253	SLSCSHEQFSFVEYCPPSANST*PAST*PELAR		55906.8	38873.5	45447.4	58266.2
FAM53B	hypothetical protein LOC9679	Q14153	249	SLSCSHEQFSFVEYCPPSANST*PASTPELARR		25698.5	27487.1	33542.3	25246.2
FAM53B	hypothetical protein LOC9679	Q14153	252	SLSCSHEQFSFVEYCPPSANSTPAS*TPELAR		41346.3	41417.6	53219.5	25604.8
FAM53B	hypothetical protein LOC9679	Q14153	324	AQNCQTFSSLSCLSAGTEDCGPQS*PFAR		184220	148494	151359	132006
FAM59A	Grb2-associated and regulator of Erk/MAPK isoform 1	Q9H706	610, 614, 621	VKTDSVDLKS*PFGS*PSAEAVS*SRLSWPNHYSGASESQTR	DOWN	28482.5	30035.2	20080.4	15135.5
FAM59A	Grb2-associated and regulator of Erk/MAPK isoform 1	Q9H706	610, 614	VKTDSVDLKS*PFGS*PSAEAVSSR	DOWN	83594.4	88631.4	89441.3	91803.8
FAM59A	Grb2-associated and regulator of Erk/MAPK isoform 1	Q9H706	610, 616	VKTDSVDLKS*PFGSPS*AEAVSSR	DOWN	83594.4	88631.4	89441.3	91803.8
FAM59A	Grb2-associated and regulator of Erk/MAPK isoform 1	Q9H706	610, 614, 616	VKTDSVDLKS*PFGS*PS*AEAVSSRLSWPNHYSGASESQTR	DOWN	54963.5	50296.5	49366.5	44907.3
FAM59A	Grb2-associated and regulator of Erk/MAPK isoform 1	Q9H706	610, 614, 622	VKTDSVDLKS*PFGS*PSAEAVSS*RLSWPNHYSGASESQTR	DOWN	54963.5	50296.5	49366.5	44907.3
FAM59A	Grb2-associated and regulator of Erk/MAPK isoform 1	Q9H706	610, 614, 625	VKTDSVDLKS*PFGS*PSAEAVSSRLS*WPNHYSGASESQTR	DOWN	54963.5	50296.5	49366.5	44907.3
FAM82A1	regulator of microtubule dynamics protein 2 isoform 2	Q96LZ7	121	ITVHKIS*PQHR		50473.8	57884.6	75673.6	83702.6
FAM83B	hypothetical protein LOC222584	Q5T0W9	907	EINAVVT*PER		754026	526834	397750	561563
FAM83G	hypothetical protein LOC644815	A6ND36	666	GTFVGPQGGS*PWAQSR		25390.5	27519.2	22263	15933.1
FAM90A20	putative protein FAM90A20	NP_001157925	169, 174, 182	SGRS*ATEMS*GRGSVLAS*LSPLRKASLSSSSSLGPK		130567	121191	125880	120475
FANCB	Fanconi anemia group B protein	Q8NB91	555	VTLT*PDSK		47220.5	47191	66246.3	62729.9
FARP2	FERM, RhoGEF and pleckstrin domain-containing protein 2	O94887	396	T*PASPSSANAFYSLSPSTLVPSGLPEFK		32638.9	33879.2	29404.9	39243.7
FARP2	FERM, RhoGEF and pleckstrin domain-containing protein 2	O94887	399	TPAS*PSSANAFYSLSPSTLVPSGLPEFK		32638.9	33879.2	29404.9	39243.7
FARP2	FERM, RhoGEF and pleckstrin domain-containing protein 2	O94887	401	TPASPS*SANAFYSLSPSTLVPSGLPEFK		32638.9	33879.2	29404.9	39243.7
FARP2	FERM, RhoGEF and pleckstrin domain-containing protein 2	O94887	401, 408	TPASPS*SANAFYS*LSPSTLVPSGLPEFK		25680.5	25464.2	17053.9	21367.3
FASN	fatty acid synthase	P49327	974	LFDHPES*PTPNPTEPLFLAQAEVYK		17182.8	21224.6	26232.2	20223.5
FASN	fatty acid synthase	P49327	976	LFDHPESPT*PNPTEPLFLAQAEVYK		17182.8	21224.6	26232.2	20223.5
FBLIM1	filamin-binding LIM protein 1 isoform b	Q8WUP2	51	GRPWEAPAPM#KT*PEAGLAGRPSPWTTPGR	DOWN	182386	123068	98699.7	74489.5
FBXO46	F-box only protein 46	Q6PJ61	293	APDSGLPSGGGGRPGCAYPGS*PGPGAR		738939	698879	682543	790913
FBXW9	F-box/WD repeat-containing protein 9	Q5XUX1	54, 59	SRPSQLS*TPAAS*PSASEPR	DOWN	142285	106927	41840	54171.2
FBXW9	F-box/WD repeat-containing protein 9	Q5XUX1	55, 59	SGLAFSRPSQLST*PAAS*PSASEPR	DOWN	569873	609164	320581	302640
FBXW9	F-box/WD repeat-containing protein 9	Q5XUX1	55, 61	SGLAFSRPSQLST*PAASPS*ASEPR	DOWN	569873	609164	320581	302640
FBXW9	F-box/WD repeat-containing protein 9	Q5XUX1	55	SGLAFSRPSQLST*PAASPSASEPR	DOWN	12085.8	21505.7	12827.4	10945.6
FBXW9	F-box/WD repeat-containing protein 9	Q5XUX1	43, 55, 59	VLSPPKS*GLAFSRPSQLST*PAAS*PSASEPR	DOWN	17433.7	27355.7	16469.7	12430.9
FCHSD2	FCH and double SH3 domains protein 2	O94868	703	SLHAESPGFSQASRHT*PETSYGK		17984.9	17852	25146.9	15956.4
FCHSD2	FCH and double SH3 domains protein 2	O94868	681	SSLYFPRS*PSANEK		128029	150820	123783	182069
FCHSD2	FCH and double SH3 domains protein 2	O94868	665, 667	EIQISPSPKPHASLPPLPLYDQPPSS*PY*PSPDKR		62139.9	65947.9	41069.2	72739.7
FCHSD2	FCH and double SH3 domains protein 2	O94868	665, 669	EIQISPSPKPHASLPPLPLYDQPPSS*PYPS*PDKR		62139.9	65947.9	41069.2	72739.7
FCRLA	Fc receptor-like A isoform 1 precursor	Q7L513	270, 283	QS*PQLEIRVQGASSS*AAPPTLNPAPQK		32638.9	33879.2	29404.9	39243.7
FGD3	FYVE, RhoGEF and PH domain-containing protein 3	Q5JSP0	8	GSS*TPPGPIAALGM#PDTGPGSSSLGK		62089.9	82261.7	81302.5	82008.3
FGD3	FYVE, RhoGEF and PH domain-containing protein 3	Q5JSP0	9	GSST*PPGPIAALGM#PDTGPGSSSLGK		62089.9	82261.7	81302.5	82008.3
FGD5	FYVE, RhoGEF and PH domain-containing protein 5	Q6ZNL6	603, 608	NHLPS*SGTST*PSSM#VDIPPPFDLACITK		13256.4	12115.1	13811	16708.9
FGD5	FYVE, RhoGEF and PH domain-containing protein 5	Q6ZNL6	604, 608	NHLPSS*GTST*PSSM#VDIPPPFDLACITK		13256.4	12115.1	13811	16708.9
FGD5	FYVE, RhoGEF and PH domain-containing protein 5	Q6ZNL6	607, 608	NHLPSSGTS*T*PSSM#VDIPPPFDLACITK		13256.4	12115.1	13811	16708.9
FGFR4	fibroblast growth factor receptor 4 isoform 1 precursor	P22455	573	RPPGPDLS*PDGPR		288735	237683	262468	233408
FHDC1	FH2 domain-containing protein 1	Q9C0D6	525	KGAEGLLPFLHPRPIS*PSSPSYRPPNTR		362587	359358	469797	475945
FHDC1	FH2 domain-containing protein 1	Q9C0D6	527	GAEGLLPFLHPRPISPS*SPSYRPPNTR		24770.8	20919.4	21576.8	31863.4
FLJ22184	hypothetical protein LOC80164	Q9H6K5	1109, 1112, 1123	S*PSS*TLSGPDLAGHS*		62993.5	83008.4	95800	76340.5
FLNB	filamin-B isoform 1	O75369	518	QKDFLDGVYAFEYYPS*TPGR		62920.7	54170.9	74164.3	104662
FLNB	filamin-B isoform 1	O75369	1505	YADEEIPRS*PFKVK		33735.1	48227.6	60468.4	37293.5
FLNB	filamin-B isoform 1	O75369	519	QKDFLDGVYAFEYYPST*PGR		1.00235e+06	948964	1.17354e+06	1.12257e+06
FNBP4	formin-binding protein 4	Q8N3X1	475, 508	T*GRDTPENGETAIGAENSEKIDENSDKEM#EVEES*PEKIK		54213.5	62908.3	121404	70265.2
FNBP4	formin-binding protein 4	Q8N3X1	479, 499, 508	TGRDT*PENGETAIGAENSEKIDENS*DKEM#EVEES*PEK		94382.4	85355.9	93030.4	144111
FNBP4	formin-binding protein 4	Q8N3X1	463, 464, 467, 468	AT*S*PES*T*SRSSSKTGRDTPENGETAIGAENSEK		509140	348011	430672	624510
FNBP4	formin-binding protein 4	Q8N3X1	463, 467, 468, 475	AT*SPES*T*SRSSSKT*GRDTPENGETAIGAENSEK		509140	348011	430672	624510
FNBP4	formin-binding protein 4	Q8N3X1	463, 467, 468, 479	AT*SPES*T*SRSSSKTGRDT*PENGETAIGAENSEK		509140	348011	430672	624510
FNBP4	formin-binding protein 4	Q8N3X1	463, 472, 473, 475	AT*SPESTSRSS*S*KT*GRDTPENGETAIGAENSEK		509140	348011	430672	624510
FNBP4	formin-binding protein 4	Q8N3X1	464, 472, 473, 475	ATS*PESTSRSS*S*KT*GRDTPENGETAIGAENSEK		509140	348011	430672	624510
FNBP4	formin-binding protein 4	Q8N3X1	471, 479	S*SSKTGRDT*PENGETAIGAENSEK		102851	68921.1	79620.9	120460
FNBP4	formin-binding protein 4	Q8N3X1	472, 479	SS*SKTGRDT*PENGETAIGAENSEK		102851	68921.1	79620.9	120460
FNBP4	formin-binding protein 4	Q8N3X1	473, 479	SSS*KTGRDT*PENGETAIGAENSEK		102851	68921.1	79620.9	120460
FNBP4	formin-binding protein 4	Q8N3X1	475, 479	SSSKT*GRDT*PENGETAIGAENSEK		102851	68921.1	79620.9	120460
FNBP4	formin-binding protein 4	Q8N3X1	479, 492	TGRDT*PENGETAIGAENS*EKIDENSDKEM#EVEESPEK		451012	631470	605210	703182
FNBP4	formin-binding protein 4	Q8N3X1	479, 499	TGRDT*PENGETAIGAENSEKIDENS*DKEMEVEESPEK		151518	108770	158918	126959
FNBP4	formin-binding protein 4	Q8N3X1	471, 473, 479	S*SS*KTGRDT*PENGETAIGAENSEK		91498.7	61390.7	61127.6	89372
FNBP4	formin-binding protein 4	Q8N3X1	471, 475, 479	S*SSKT*GRDT*PENGETAIGAENSEK		91498.7	61390.7	61127.6	89372
FNBP4	formin-binding protein 4	Q8N3X1	472, 473, 479	SS*S*KTGRDT*PENGETAIGAENSEK		91498.7	61390.7	61127.6	89372
FNBP4	formin-binding protein 4	Q8N3X1	472, 475, 479	SS*SKT*GRDT*PENGETAIGAENSEK		91498.7	61390.7	61127.6	89372
FNBP4	formin-binding protein 4	Q8N3X1	473, 475, 479	SSS*KT*GRDT*PENGETAIGAENSEK		91498.7	61390.7	61127.6	89372
FNBP4	formin-binding protein 4	Q8N3X1	475, 492, 508	T*GRDTPENGETAIGAENS*EKIDENSDKEMEVEES*PEK		74348.1	63592	56791.4	79101.4
FNBP4	formin-binding protein 4	Q8N3X1	475, 499, 508	T*GRDTPENGETAIGAENSEKIDENS*DKEMEVEES*PEK		74348.1	63592	56791.4	79101.4
FNBP4	formin-binding protein 4	Q8N3X1	479, 492, 508	TGRDT*PENGETAIGAENS*EKIDENSDKEMEVEES*PEK		74348.1	63592	56791.4	79101.4
FNBP4	formin-binding protein 4	Q8N3X1	479	TGRDT*PENGETAIGAENSEK		1.08629e+07	8.77498e+06	8.15408e+06	1.05027e+07
FNDC1	fibronectin type III domain-containing protein 1	Q4ZHG4	977	TDRHAS*PARPPAAR		797291	534044	834350	587949
FOSL1	fos-related antigen 1	P15407	239	FTYPS*TPEPCASAHR	DOWN	148754	120081	65197.7	68462.1
FOSL1	fos-related antigen 1	P15407	240	TPSLVFTYPST*PEPCASAHR	DOWN	134630	91940.1	44958.1	70498.8
FOSL2	fos-related antigen 2	P15408	83	SHPYS*PLPGLASVPGHM#ALPRPGVIK		85830	92774.5	84590	113479
FOSL2	fos-related antigen 2	P15408	82	SHPY*SPLPGLASVPGHMALPRPGVIK		67944.5	58574.6	57757.1	69187.5
FOXA2	hepatocyte nuclear factor 3-beta isoform 1	Q9Y261	223	HSLSFNDCFLKVPRS*PDKPGK		11997.6	14257.5	27230	17721.1
FOXD4L1	forkhead box protein D4-like 1	Q9NU39	95, 110, 112, 123	S*AAASEDARQPAKPPY*SY*IALITMAILQS*PHKR		14008.5	15002	18807	13748.6
FOXJ3	forkhead box protein J3 isoform 1	Q9UPW0	178	AS*TPYSIDSDSLGMECIISGSASPTLAINTVTNK		30178.2	29618	27081.2	21381.7
FOXJ3	forkhead box protein J3 isoform 1	Q9UPW0	179	AST*PYSIDSDSLGMECIISGSASPTLAINTVTNK		30178.2	29618	27081.2	21381.7
FOXJ3	forkhead box protein J3 isoform 1	Q9UPW0	181	ASTPY*SIDSDSLGMECIISGSASPTLAINTVTNK		30178.2	29618	27081.2	21381.7
FOXK1	forkhead box protein K1	P85037	436, 441, 445	SGGLQT*PECLS*REGS*PIPHDPEFGSK		3.03943e+06	3.46186e+06	6.61992e+06	2.73473e+06
FOXK1	forkhead box protein K1	P85037	431, 436, 441, 445	S*GGLQT*PECLS*REGS*PIPHDPEFGSK		70760.9	74113.4	93122.8	115225
FOXK1	forkhead box protein K1	P85037	431, 441, 445	S*GGLQTPECLS*REGS*PIPHDPEFGSK		4.19298e+06	4.81624e+06	7.30264e+06	4.7744e+06
FOXK1	forkhead box protein K1	P85037	431, 436, 441	S*GGLQT*PECLS*R		63893.7	49821.1	51158.8	87645.8
FOXK1	forkhead box protein K1	P85037	436	SGGLQT*PECLSR		5.76432e+06	4.3356e+06	5.841e+06	6.63225e+06
FOXK1	forkhead box protein K1	P85037	431, 436	S*GGLQT*PECLSR		4.15062e+06	2.84907e+06	2.93848e+06	4.71351e+06
FOXK1	forkhead box protein K1	P85037	436, 441	SGGLQT*PECLS*R		4.15062e+06	2.84907e+06	2.93848e+06	4.71351e+06
FOXK2	forkhead box protein K2	Q01167	373, 389, 392	SAPAS*PNHAGVLSAHSSGAQT*PES*LSR		20969.8	11571.8	14968	47933.3
FOXK2	forkhead box protein K2	Q01167	389, 398	SAPASPNHAGVLSAHSSGAQT*PESLSREGS*PAPLEPEPGAAQPK		24082.2	38845.3	52189.4	39096.2
FOXK2	forkhead box protein K2	Q01167	392, 398	SAPASPNHAGVLSAHSSGAQTPES*LSREGS*PAPLEPEPGAAQPK		24082.2	38845.3	52189.4	39096.2
FOXK2	forkhead box protein K2	Q01167	369, 373, 389, 392	S*APAS*PNHAGVLSAHSSGAQT*PES*LSR		329582	246175	242160	444773
FOXK2	forkhead box protein K2	Q01167	369, 373, 389, 394	S*APAS*PNHAGVLSAHSSGAQT*PESLS*R		329582	246175	242160	444773
FOXK2	forkhead box protein K2	Q01167	369, 381, 389, 394	S*APASPNHAGVLS*AHSSGAQT*PESLS*R		329582	246175	242160	444773
FOXK2	forkhead box protein K2	Q01167	369, 384, 389, 394	S*APASPNHAGVLSAHS*SGAQT*PESLS*R		329582	246175	242160	444773
FOXK2	forkhead box protein K2	Q01167	373, 381, 389, 394	SAPAS*PNHAGVLS*AHSSGAQT*PESLS*R		329582	246175	242160	444773
FOXK2	forkhead box protein K2	Q01167	373, 384, 385, 394	SAPAS*PNHAGVLSAHS*S*GAQTPESLS*R		329582	246175	242160	444773
FOXK2	forkhead box protein K2	Q01167	373, 384, 389, 394	SAPAS*PNHAGVLSAHS*SGAQT*PESLS*R		329582	246175	242160	444773
FOXK2	forkhead box protein K2	Q01167	373, 385, 389, 394	SAPAS*PNHAGVLSAHSS*GAQT*PESLS*R		329582	246175	242160	444773
FOXK2	forkhead box protein K2	Q01167	385, 392, 398	SS*GAQTPES*LSREGS*PAPLEPEPGAAQPK		160365	108130	130311	177667
FOXK2	forkhead box protein K2	Q01167	389, 392, 398	SSGAQT*PES*LSREGS*PAPLEPEPGAAQPK		160365	108130	130311	177667
FOXK2	forkhead box protein K2	Q01167	369, 389	S*APASPNHAGVLSAHSSGAQT*PESLSR		1.67964e+06	1.37101e+06	1.69979e+06	1.93544e+06
FOXK2	forkhead box protein K2	Q01167	373, 385	SAPAS*PNHAGVLSAHSS*GAQTPESLSR		1.67964e+06	1.37101e+06	1.69979e+06	1.93544e+06
FOXK2	forkhead box protein K2	Q01167	373, 389	SAPAS*PNHAGVLSAHSSGAQT*PESLSR		1.67964e+06	1.37101e+06	1.69979e+06	1.93544e+06
FOXK2	forkhead box protein K2	Q01167	381, 389	SAPASPNHAGVLS*AHSSGAQT*PESLSR		1.67964e+06	1.37101e+06	1.69979e+06	1.93544e+06
FOXK2	forkhead box protein K2	Q01167	384, 392, 398	HAGVLSAHS*SGAQTPES*LSREGS*PAPLEPEPGAAQPK		35725.4	34899	39228.1	39228
FOXK2	forkhead box protein K2	Q01167	373, 381, 394	SAPAS*PNHAGVLS*AHSSGAQTPESLS*R		1.13186e+06	775729	771998	1.15278e+06
FOXK2	forkhead box protein K2	Q01167	389, 394	SSGAQT*PESLS*R		113172	68279.2	53453.1	115591
FOXK2	forkhead box protein K2	Q01167	369, 373, 385	S*APAS*PNHAGVLSAHSS*GAQTPESLSR		1.46449e+06	1.01172e+06	906640	1.50641e+06
FOXK2	forkhead box protein K2	Q01167	369, 373, 389	S*APAS*PNHAGVLSAHSSGAQT*PESLSR		1.46449e+06	1.01172e+06	906640	1.50641e+06
FOXK2	forkhead box protein K2	Q01167	373, 385, 392	SAPAS*PNHAGVLSAHSS*GAQTPES*LSR		1.46449e+06	1.01172e+06	906640	1.50641e+06
FOXK2	forkhead box protein K2	Q01167	373, 385, 394	SAPAS*PNHAGVLSAHSS*GAQTPESLS*R		1.46449e+06	1.01172e+06	906640	1.50641e+06
FOXK2	forkhead box protein K2	Q01167	373, 389, 394	SAPAS*PNHAGVLSAHSSGAQT*PESLS*R		1.46449e+06	1.01172e+06	906640	1.50641e+06
FOXK2	forkhead box protein K2	Q01167	381, 384, 389	SAPASPNHAGVLS*AHS*SGAQT*PESLSR		1.46449e+06	1.01172e+06	906640	1.50641e+06
FOXK2	forkhead box protein K2	Q01167	381, 385, 389	SAPASPNHAGVLS*AHSS*GAQT*PESLSR		1.46449e+06	1.01172e+06	906640	1.50641e+06
FOXK2	forkhead box protein K2	Q01167	381, 389, 394	SAPASPNHAGVLS*AHSSGAQT*PESLS*R		1.46449e+06	1.01172e+06	906640	1.50641e+06
FOXK2	forkhead box protein K2	Q01167	389	SAPASPNHAGVLSAHSSGAQT*PESLSR		835344	663778	825793	693808
FOXK2	forkhead box protein K2	Q01167	389, 392	SAPASPNHAGVLSAHSSGAQT*PES*LSR		612240	374264	414069	501131
FOXK2	forkhead box protein K2	Q01167	385, 389	SAPASPNHAGVLSAHSS*GAQT*PESLS		38950.1	24453.7	23635.3	29682.5
FOXM1	forkhead box protein M1 isoform 2	Q08050	620	SVLPRT*PESWR		213141	208930	221849	240998
FOXM1	forkhead box protein M1 isoform 2	Q08050	620, 627	SVLPRT*PESWRLT*PPAK		761596	787190	648620	580769
FOXO1	forkhead box protein O1	Q12778	298	WPAS*PGSHSNDDFDNWSTFRPR		99433.9	80464.8	63970.1	67285.2
FOXO3	forkhead box protein O3	O43524	294	WPGS*PTSR		201821	261966	225334	188609
FOXO4	forkhead box protein O4 isoform 2	P98177	229	KKPSVLPAPPEGATPT*SPVGHFA	DOWN	41839.5	33688.6	19130	27909.4
FOXO4	forkhead box protein O4 isoform 2	P98177	230	KKPSVLPAPPEGATPTS*PVGHFAK	DOWN	436353	340121	309896	343324
FRMD5	FERM domain-containing protein 5 isoform 2	Q7Z6J6	466	QINGATCSIEEEKESEAST*PTATEVEALGGELR		213678	205587	165427	176771
FRMD5	FERM domain-containing protein 5 isoform 2	Q7Z6J6	468	QINGATCSIEEEKESEASTPT*ATEVEALGGELR		213678	205587	165427	176771
FRS2	fibroblast growth factor receptor substrate 2	Q8WU20	226, 233	VSNAESS*TPKEEPS*SIEDRDPQILLEPEGVK		16904	11646	13293.1	18107.3
FRS2	fibroblast growth factor receptor substrate 2	Q8WU20	225, 234	VSNAES*STPKEEPSS*IEDRDPQILLEPEGVK		73041.7	65491.6	77375.1	70173.8
FRS2	fibroblast growth factor receptor substrate 2	Q8WU20	226, 234	VSNAESS*TPKEEPSS*IEDRDPQILLEPEGVK		73041.7	65491.6	77375.1	70173.8
FRS2	fibroblast growth factor receptor substrate 2	Q8WU20	227, 233	VSNAESST*PKEEPS*SIEDRDPQILLEPEGVK		73041.7	65491.6	77375.1	70173.8
FRS2	fibroblast growth factor receptor substrate 2	Q8WU20	227, 234	VSNAESST*PKEEPSS*IEDRDPQILLEPEGVK		73041.7	65491.6	77375.1	70173.8
FRS2	fibroblast growth factor receptor substrate 2	Q8WU20	226	VSNAESS*TPKEEPSSIEDRDPQILLEPEGVK		198604	190457	179501	196215
FRS2	fibroblast growth factor receptor substrate 2	Q8WU20	227	VSNAESST*PKEEPSSIEDRDPQILLEPEGVK		546222	586008	631323	361582
FRS2	fibroblast growth factor receptor substrate 2	Q8WU20	221, 226	VS*NAESS*TPKEEPSSIEDRDPQILLEPEGVK		98432.9	101207	87847	75335
FRS2	fibroblast growth factor receptor substrate 2	Q8WU20	221, 227	VS*NAESST*PKEEPSSIEDRDPQILLEPEGVK		98432.9	101207	87847	75335
FRS2	fibroblast growth factor receptor substrate 2	Q8WU20	225, 227	VSNAES*ST*PKEEPSSIEDRDPQILLEPEGVK		98432.9	101207	87847	75335
FSIP1	fibrous sheath-interacting protein 1	Q8NA03	560	LSS*PENTIADEQETK		15916.5	20512.8	19540	14365.1
FUBP1	far upstream element-binding protein 1	Q96AE4	151	SCM#LT*GTPESVQSAKR		83355.8	215527	299483	188270
FUBP1	far upstream element-binding protein 1	Q96AE4	153	SCMLTGT*PESVQSAK		1.6486e+06	1.27785e+06	1.47902e+06	1.50707e+06
FUBP1	far upstream element-binding protein 1	Q96AE4	318	IQFKPDDGTT*PER		50617.9	56959	53116.3	54345.3
FUBP3	far upstream element-binding protein 3	Q96I24	130	IQIASESSGIPERPCVLTGT*PESIEQAKR		98178.8	114897	133961	72928.1
FUBP3	far upstream element-binding protein 3	Q96I24	128	IQIASESSGIPERPCVLT*GTPESIEQAK		211087	134000	126240	146683
FUBP3	far upstream element-binding protein 3	Q96I24	42	IDSIPHLNNS*TPLVDPSVYGYGVQK		58468.1	63745.5	43911.2	56160.1
FUBP3	far upstream element-binding protein 3	Q96I24	43	IDSIPHLNNST*PLVDPSVYGYGVQK		58468.1	63745.5	43911.2	56160.1
FZR1	fizzy-related protein homolog isoform 3	Q9UM11	121	RLQPST*PEKK		385916	387341	354316	339731
GAB1	GRB2-associated-binding protein 1 isoform b	Q13480	637	QVEYLDLDLDSGKS*TPPRK		2.28199e+06	2.42173e+06	2.24683e+06	1.98085e+06
GAB1	GRB2-associated-binding protein 1 isoform b	Q13480	638	QVEYLDLDLDSGKST*PPRK		333712	313351	252609	297875
GAB2	GRB2-associated-binding protein 2 isoform b	Q9UQC2	543	NNTVIDELPFKS*PITK		87311.7	73575.6	77878.9	80580.7
GABRA3	gamma-aminobutyric acid receptor subunit alpha-3 precursor	P34903	427, 444	GAAPSASST*PTIIASPKATYVQDSPT*ETKTYNSVSK		26397.5	42003.4	37958.8	38333.3
GAPVD1	GTPase-activating protein and VPS9 domain-containing protein 1	Q9Y4N0	757, 761	EVS*SRPS*TPGLSVVSGISATSEDIPNKIEDLR		2.27508e+06	2.34566e+06	2.29252e+06	3.21887e+06
GAPVD1	GTPase-activating protein and VPS9 domain-containing protein 1	Q9Y4N0	757, 762	EVS*SRPST*PGLSVVSGISATSEDIPNKIEDLR		2.27508e+06	2.34566e+06	2.29252e+06	3.21887e+06
GAPVD1	GTPase-activating protein and VPS9 domain-containing protein 1	Q9Y4N0	758, 762	EVSS*RPST*PGLSVVSGISATSEDIPNKIEDLR		2.27508e+06	2.34566e+06	2.29252e+06	3.21887e+06
GAPVD1	GTPase-activating protein and VPS9 domain-containing protein 1	Q9Y4N0	761, 762	EVSSRPS*T*PGLSVVSGISATSEDIPNKIEDLR		6.83756e+06	7.17427e+06	7.16711e+06	7.1523e+06
GAPVD1	GTPase-activating protein and VPS9 domain-containing protein 1	Q9Y4N0	761, 772	EVSSRPS*TPGLSVVSGIS*ATSEDIPNKIEDLR		6.83756e+06	7.17427e+06	7.16711e+06	7.1523e+06
GAPVD1	GTPase-activating protein and VPS9 domain-containing protein 1	Q9Y4N0	762, 766	EVSSRPST*PGLS*VVSGISATSEDIPNKIEDLR		6.83756e+06	7.17427e+06	7.16711e+06	7.1523e+06
GAPVD1	GTPase-activating protein and VPS9 domain-containing protein 1	Q9Y4N0	762, 772	EVSSRPST*PGLSVVSGIS*ATSEDIPNKIEDLR		6.83756e+06	7.17427e+06	7.16711e+06	7.1523e+06
GAPVD1	GTPase-activating protein and VPS9 domain-containing protein 1	Q9Y4N0	762, 774	EVSSRPST*PGLSVVSGISAT*SEDIPNKIEDLR		6.83756e+06	7.17427e+06	7.16711e+06	7.1523e+06
GAPVD1	GTPase-activating protein and VPS9 domain-containing protein 1	Q9Y4N0	762, 775	EVSSRPST*PGLSVVSGISATS*EDIPNKIEDLR		6.83756e+06	7.17427e+06	7.16711e+06	7.1523e+06
GAPVD1	GTPase-activating protein and VPS9 domain-containing protein 1	Q9Y4N0	762	EVSSRPST*PGLSVVSGISATSEDIPNKIEDLR		825041	765368	681986	932568
GAPVD1	GTPase-activating protein and VPS9 domain-containing protein 1	Q9Y4N0	761, 766	EVSSRPS*TPGLS*VVSGISATSEDIPNKIEDLR		42249.4	47315.9	39106.4	41852.6
GAPVD1	GTPase-activating protein and VPS9 domain-containing protein 1	Q9Y4N0	758, 761	EVSS*RPS*TPGLSVVSGISATSEDIPNK		897386	743759	467979	708169
GATA3	trans-acting T-cell-specific transcription factor GATA-3 isoform 1	P23771	115	ALGSHHTASPWNLS*PFSK		38962.1	38689.6	43555.7	35038.5
GATA6	transcription factor GATA-6	Q92908	33	AFPAREPS*TPPSPISSSSSSCSR		72385.2	88295	186684	188080
GATA6	transcription factor GATA-6	Q92908	37	AFPAREPSTPPS*PISSSSSSCSR		72385.2	88295	186684	188080
GATA6	transcription factor GATA-6	Q92908	34	EPST*PPSPISSSSSSCSR		54746	46036.7	64392.5	114487
GATA6	transcription factor GATA-6	Q92908	266	FPYS*PSPPM#ANGAAR		30462.4	36134.9	42066.8	42286.5
GATA6	transcription factor GATA-6	Q92908	33, 37	AFPAREPS*TPPS*PISSSSSSCSR		198565	215192	202336	248199
GATA6	transcription factor GATA-6	Q92908	33, 42	AFPAREPS*TPPSPISSS*SSSCSR		198565	215192	202336	248199
GATA6	transcription factor GATA-6	Q92908	33, 47	AFPAREPS*TPPSPISSSSSSCS*R		198565	215192	202336	248199
GATA6	transcription factor GATA-6	Q92908	34, 42	AFPAREPST*PPSPISSS*SSSCSR		198565	215192	202336	248199
GATA6	transcription factor GATA-6	Q92908	33, 40	EPS*TPPSPIS*SSSSSCSR		67257.7	56107.3	43826.2	53879.4
GATA6	transcription factor GATA-6	Q92908	34, 37	EPST*PPS*PISSSSSSCSR		67257.7	56107.3	43826.2	53879.4
GATA6	transcription factor GATA-6	Q92908	34, 40	EPST*PPSPIS*SSSSSCSR		67257.7	56107.3	43826.2	53879.4
GATAD1	GATA zinc finger domain-containing protein 1	Q8WUU5	234	SRS*SPFPTVPTRPEK		57595.6	54711	49461.2	50150.3
GATAD1	GATA zinc finger domain-containing protein 1	Q8WUU5	235	SRSS*PFPTVPTRPEK		57595.6	54711	49461.2	50150.3
GATAD2A	transcriptional repressor p66-alpha	Q86YP4	100, 113	RPPS*PDVIVLSDNEQPS*SPR		32759.8	29539	30834.9	35795
GATAD2A	transcriptional repressor p66-alpha	Q86YP4	326, 340	GTTATSAQANS*TPTSVASVVTSAES*PASR		81845	96425.7	95459.9	66202.6
GATAD2A	transcriptional repressor p66-alpha	Q86YP4	327, 340	GTTATSAQANST*PTSVASVVTSAES*PASR		81845	96425.7	95459.9	66202.6
GATAD2A	transcriptional repressor p66-alpha	Q86YP4	329, 340	GTTATSAQANSTPT*SVASVVTSAES*PASR		81845	96425.7	95459.9	66202.6
GATAD2A	transcriptional repressor p66-alpha	Q86YP4	329, 343	GTTATSAQANSTPT*SVASVVTSAESPAS*R		81845	96425.7	95459.9	66202.6
GATAD2A	transcriptional repressor p66-alpha	Q86YP4	330, 340	GTTATSAQANSTPTS*VASVVTSAES*PASR		81845	96425.7	95459.9	66202.6
GATAD2A	transcriptional repressor p66-alpha	Q86YP4	100, 107, 113	RPPS*PDVIVLS*DNEQPS*SPR		230627	268042	210986	178818
GATAD2A	transcriptional repressor p66-alpha	Q86YP4	100, 107, 114	RPPS*PDVIVLS*DNEQPSS*PR		230627	268042	210986	178818
GATAD2A	transcriptional repressor p66-alpha	Q86YP4	100, 114	RPPS*PDVIVLSDNEQPSS*PR		795103	828208	684714	570357
GATAD2B	transcriptional repressor p66-beta	Q8WXI9	120, 122, 129, 135	GRLT*PS*PDIIVLS*DNEASS*PR		30491.5	40556	47397.8	26607.9
GBF1	Golgi-specific brefeldin A-resistance guanine nucleotide exchange factor 1 isoform 2	Q92538	1788	AASSSSPGSPVAS*SPSR		85617.3	71303.7	83045.5	98568.9
GIGYF2	PERQ amino acid-rich with GYF domain-containing protein 2 isoform b	Q6Y7W6-3	258	WRPHS*PDGPR		2.65437e+06	3.92335e+06	4.9286e+06	4.12759e+06
GIGYF2	PERQ amino acid-rich with GYF domain-containing protein 2 isoform b	NP_001096618	236	WRPHS*PGWR		3.1061e+06	3.44107e+06	3.51445e+06	2.42598e+06
GIT1	ARF GTPase-activating protein GIT1 isoform 1	Q9Y2X7	571	KGVSASAVPFTPSS*PLLSCSQEGSR		46478.9	53058.2	65157.6	50372.4
GLUD1	glutamate dehydrogenase 1, mitochondrial precursor	P00367	409	IIAEGANGPT*TPEADKIFLER		69362.9	93805.5	99490	79803.4
GLUD1	glutamate dehydrogenase 1, mitochondrial precursor	P00367	410	IIAEGANGPTT*PEADKIFLER		69362.9	93805.5	99490	79803.4
GMDS	GDP-mannose 4,6 dehydratase	O60547	177	ETTPFYPRS*PYGAAK		20457	24224.1	21638.3	29857.6
GMIP	GEM-interacting protein	Q9P107	480	ASSTGTESSDDFEERDPDLGDGLENGLGS*PFGK		89576.9	101893	119382	97827.3
GMIP	GEM-interacting protein	Q9P107	457, 480	ASSTGT*ESSDDFEERDPDLGDGLENGLGS*PFGK		24265.2	38619.6	34322.6	29000.7
GMIP	GEM-interacting protein	Q9P107	459, 480	ASSTGTES*SDDFEERDPDLGDGLENGLGS*PFGK		24265.2	38619.6	34322.6	29000.7
GMIP	GEM-interacting protein	Q9P107	460, 480	ASSTGTESS*DDFEERDPDLGDGLENGLGS*PFGK		24265.2	38619.6	34322.6	29000.7
GOLGA4	Golgin subfamily A member 4 isoform 1	Q13439	29, 30	QKISEEQQQLQQALAPAQASSNS*S*TPTRM#RSR		28949.7	72532.1	84786.6	124462
GOLGA4	Golgin subfamily A member 4 isoform 1	Q13439	27, 31	ISEEQQQLQQALAPAQASS*NSST*PTR		65863.7	60467.3	64230.1	53866
GOLGA4	Golgin subfamily A member 4 isoform 1	Q13439	30	ISEEQQQLQQALAPAQASSNSS*TPTR		140271	152964	149024	116156
GOLGA4	Golgin subfamily A member 4 isoform 1	Q13439	31	ISEEQQQLQQALAPAQASSNSST*PTR		140271	152964	149024	116156
GOLGB1	Golgin subfamily B member 1	Q14789	1259	ESIDGKLPSTDQQESCSS*TPGLEEPLFK		131721	133147	146320	151676
GOLGB1	Golgin subfamily B member 1	Q14789	1260	ESIDGKLPSTDQQESCSST*PGLEEPLFK		131721	133147	146320	151676
GOLGB1	Golgin subfamily B member 1	Q14789	1258	ESIDGKLPSTDQQESCS*STPGLEEPLFK		47501	41084.5	39525.4	38230.9
GORASP2	Golgi reassembly-stacking protein 2 isoform 2	Q9H8Y8	436, 451	VGDSTPVS*EKPVSAAVDANASES*P	DOWN	152217	136724	91396.5	96643.2
GORASP2	Golgi reassembly-stacking protein 2 isoform 2	Q9H8Y8	441, 451	VGDSTPVSEKPVS*AAVDANASES*P	DOWN	152217	136724	91396.5	96643.2
GORASP2	Golgi reassembly-stacking protein 2 isoform 2	Q9H8Y8	432	APTTVEDRVGDS*TPVSEKPVSAAVDANASESP	DOWN	70170.2	129176	360030	134802
GORASP2	Golgi reassembly-stacking protein 2 isoform 2	Q9H8Y8	433	VGDST*PVSEKPVSAAVDANASESP	DOWN	244996	265597	350024	500127
GORASP2	Golgi reassembly-stacking protein 2 isoform 2	Q9H8Y8	432, 451	APTTVEDRVGDS*TPVSEKPVSAAVDANASES*P	DOWN	11119.7	13170	24738.8	13030.7
GORASP2	Golgi reassembly-stacking protein 2 isoform 2	Q9H8Y8	433, 449	APTTVEDRVGDST*PVSEKPVSAAVDANAS*ESP	DOWN	11119.7	13170	24738.8	13030.7
GORASP2	Golgi reassembly-stacking protein 2 isoform 2	Q9H8Y8	433, 451	VGDST*PVSEKPVSAAVDANASES*P	DOWN	25096.7	27956.9	31709.4	38229.5
GPBP1L1	vasculin-like protein 1	Q9HC44	354	DCDKLEDLEDNST*PEPK		203188	161742	151523	178442
GPRC5C	G-protein coupled receptor family C group 5 member C isoform b	Q9NQ84	358	RPVSPY*SGYNGQLLTSVYQPTEM#ALM#HK		12309.8	14213	16572	19967
GPRC5C	G-protein coupled receptor family C group 5 member C isoform b	Q9NQ84	356	RPVS*PYSGYNGQLLTSVYQPTEM#ALM#HK		33401.1	40830.5	40200	25074.4
GPSM2	G-protein-signaling modulator 2	P81274	526	NCHTASTTTSST*PPK		28569	24444.1	23853.1	28735.8
GRAMD1A	GRAM domain-containing protein 1A isoform 2	Q96CP6	11, 15	M#FDTTPHSGRS*TPSS*SPSLR		19487.8	23680.9	31861.7	22469.4
GRAMD1A	GRAM domain-containing protein 1A isoform 2	Q96CP6	12, 15	M#FDTTPHSGRST*PSS*SPSLR		19487.8	23680.9	31861.7	22469.4
GRAMD1A	GRAM domain-containing protein 1A isoform 2	Q96CP6	8, 16	M#FDTTPHS*GRSTPSSS*PSLR		19487.8	23680.9	31861.7	22469.4
GRAMD1A	GRAM domain-containing protein 1A isoform 2	Q96CP6	12, 14	MFDTTPHSGRST*PS*SSPSLR		65402.6	73858.7	79227.2	67297.4
GRAMD1A	GRAM domain-containing protein 1A isoform 2	Q96CP6	12, 16	MFDTTPHSGRST*PSSS*PSLR		65402.6	73858.7	79227.2	67297.4
GRAMD1A	GRAM domain-containing protein 1A isoform 2	Q96CP6	8, 14	MFDTTPHS*GRSTPS*SSPSLR		65402.6	73858.7	79227.2	67297.4
GRAMD1A	GRAM domain-containing protein 1A isoform 2	Q96CP6	8, 15	MFDTTPHS*GRSTPSS*SPSLR		65402.6	73858.7	79227.2	67297.4
GRAMD3	GRAM domain-containing protein 3 isoform 1	Q96HH9	275	RQDMEGYSSSGSQT*PESENSR		13074.4	9893.61	8878.67	8524.94
GRHL2	grainyhead-like protein 2 homolog	Q6ISB3	210, 214	DDQRS*TPDS*TYSESFKDAATEK		81802.5	70066.1	120883	169023
GRHL2	grainyhead-like protein 2 homolog	Q6ISB3	211, 215	DDQRST*PDST*YSESFKDAATEK		81802.5	70066.1	120883	169023
GRHL2	grainyhead-like protein 2 homolog	Q6ISB3	211, 214	DDQRST*PDS*TYSESFK		24406.4	15727.9	21006.9	28274.1
GRHL2	grainyhead-like protein 2 homolog	Q6ISB3	211	DDQRST*PDSTYSESFKDAATEK		786572	662120	914929	865981
GRHL2	grainyhead-like protein 2 homolog	Q6ISB3	210	DDQRS*TPDSTYSESFK		398518	326713	317150	420384
GSG2	serine/threonine-protein kinase haspin	Q8TF76	128	CST*PCGPLR		78271.6	81373.3	74362	77878.7
GSK3B	glycogen synthase kinase-3 beta isoform 2	P49841	390	IQAAAST*PTNATAASDANTGDR		40219.3	36172	42317.2	58142.5
GSK3B	glycogen synthase kinase-3 beta isoform 2	P49841	389	IQAAAS*TPTNATAASDANTGDR		157301	154275	147803	120134
GSK3B	glycogen synthase kinase-3 beta isoform 2	P49841	392	IQAAASTPT*NATAASDANTGDR		157301	154275	147803	120134
GTF2F1	general transcription factor IIF subunit 1	P35269	436, 437	LDTGPQSLSGKS*T*PQPPSGK		35800.4	31549.7	33954.6	68840.9
GTF2F1	general transcription factor IIF subunit 1	P35269	437	LRLDTGPQSLSGKST*PQPPSGK		60169	66182.1	85429	81753.8
GTF2F1	general transcription factor IIF subunit 1	P35269	433, 437	LRLDTGPQSLS*GKST*PQPPSGK		150803	172234	180648	227078
GTF2F1	general transcription factor IIF subunit 1	P35269	436	LDTGPQSLSGKS*TPQPPSGK		333208	357213	460396	386492
GTF2F1	general transcription factor IIF subunit 1	P35269	431, 436	LDTGPQS*LSGKS*TPQPPSGK		438407	446056	428693	569876
GTF2F1	general transcription factor IIF subunit 1	P35269	433, 436	LDTGPQSLS*GKS*TPQPPSGK		438407	446056	428693	569876
GTF2F1	general transcription factor IIF subunit 1	P35269	437, 442	LDTGPQSLSGKST*PQPPS*GK		438407	446056	428693	569876
GTF2F1	general transcription factor IIF subunit 1	P35269	431, 433, 445, 446	LDTGPQS*LS*GKSTPQPPSGKT*T*PNSGDVQVTEDAVR		44764.2	42752.1	24841.3	42673.6
GTF2F1	general transcription factor IIF subunit 1	P35269	431, 433, 446, 449	LDTGPQS*LS*GKSTPQPPSGKTT*PNS*GDVQVTEDAVR		44764.2	42752.1	24841.3	42673.6
GTF2F1	general transcription factor IIF subunit 1	P35269	433, 437, 445, 446	LDTGPQSLS*GKST*PQPPSGKT*T*PNSGDVQVTEDAVR		44764.2	42752.1	24841.3	42673.6
GTF2F1	general transcription factor IIF subunit 1	P35269	436, 437, 442, 445	LDTGPQSLSGKS*T*PQPPS*GKT*TPNSGDVQVTEDAVR		44764.2	42752.1	24841.3	42673.6
GTF2F1	general transcription factor IIF subunit 1	P35269	436, 437, 442, 446	LDTGPQSLSGKS*T*PQPPS*GKTT*PNSGDVQVTEDAVR		44764.2	42752.1	24841.3	42673.6
GTF2F1	general transcription factor IIF subunit 1	P35269	436, 437, 445, 449	LDTGPQSLSGKS*T*PQPPSGKT*TPNS*GDVQVTEDAVR		44764.2	42752.1	24841.3	42673.6
GTF2I	general transcription factor II-I isoform 5	P78347	823	ESTSSKS*PPR		10818.7	11038.2	11969.2	12779.1
GTF3C2	general transcription factor 3C polypeptide 2	Q8WUA4	892	AHFNAM#FQPS*SPTRRPGFSPTSHR		12340.1	31652.9	55238.4	41013
GTF3C2	general transcription factor 3C polypeptide 2	Q8WUA4	893	AHFNAM#FQPSS*PTRRPGFSPTSHR		12340.1	31652.9	55238.4	41013
GTF3C2	general transcription factor 3C polypeptide 2	Q8WUA4	895	AHFNAMFQPSSPT*RRPGFSPTSHR		35398	36709	44906.8	46589
GTF3C2	general transcription factor 3C polypeptide 2	Q8WUA4	137	RPQQPNPPSAPLVPGLLDQSNPLST*PM#PK		30373.6	32468.7	30725.5	39439.3
GTF3C2	general transcription factor 3C polypeptide 2	Q8WUA4	892, 895	AHFNAM#FQPS*SPT*RRPGFSPTSHR		4.07032e+06	5.93184e+06	5.28629e+06	5.2057e+06
GTF3C2	general transcription factor 3C polypeptide 2	Q8WUA4	892, 901	AHFNAM#FQPS*SPTRRPGFS*PTSHR		4.07032e+06	5.93184e+06	5.28629e+06	5.2057e+06
GTF3C2	general transcription factor 3C polypeptide 2	Q8WUA4	892, 903	AHFNAM#FQPS*SPTRRPGFSPT*SHR		4.07032e+06	5.93184e+06	5.28629e+06	5.2057e+06
GTF3C2	general transcription factor 3C polypeptide 2	Q8WUA4	892, 904	AHFNAM#FQPS*SPTRRPGFSPTS*HR		4.07032e+06	5.93184e+06	5.28629e+06	5.2057e+06
GTF3C2	general transcription factor 3C polypeptide 2	Q8WUA4	893, 901	AHFNAM#FQPSS*PTRRPGFS*PTSHR		4.07032e+06	5.93184e+06	5.28629e+06	5.2057e+06
GTF3C2	general transcription factor 3C polypeptide 2	Q8WUA4	893, 904	AHFNAM#FQPSS*PTRRPGFSPTS*HR		4.07032e+06	5.93184e+06	5.28629e+06	5.2057e+06
GTF3C2	general transcription factor 3C polypeptide 2	Q8WUA4	893, 895	AHFNAM#FQPSS*PT*RRPGFSPTSH		52049.8	62803.9	64448.8	52215.2
GTF3C2	general transcription factor 3C polypeptide 2	Q8WUA4	893, 903	AHFNAMFQPSS*PTRRPGFSPT*SHR		3.24048e+06	3.43427e+06	4.09229e+06	2.59066e+06
GTF3C2	general transcription factor 3C polypeptide 2	Q8WUA4	892, 893	AHFNAMFQPS*S*PTRRPGFSPTSHR		294388	328257	292869	332291
GTF3C2	general transcription factor 3C polypeptide 2	Q8WUA4	895, 901	AHFNAMFQPSSPT*RRPGFS*PTSHR		294388	328257	292869	332291
GTF3C2	general transcription factor 3C polypeptide 2	Q8WUA4	895, 903	AHFNAMFQPSSPT*RRPGFSPT*SHR		294388	328257	292869	332291
GTF3C2	general transcription factor 3C polypeptide 2	Q8WUA4	132, 137	RPQQPNPPSAPLVPGLLDQS*NPLST*PM#PK		31444.1	37835.7	24821.6	38194
GTF3C2	general transcription factor 3C polypeptide 2	Q8WUA4	136	RPQQPNPPSAPLVPGLLDQSNPLS*TPM#PK		35761.2	27312.7	27916.1	22665.9
GTF3C2	general transcription factor 3C polypeptide 2	Q8WUA4	132, 136	RPQQPNPPSAPLVPGLLDQS*NPLS*TPM#PK		90931.7	61717.9	51452.1	50569.5
GULP1	PTB domain-containing engulfment adapter protein 1	Q9UBP9	208	ITQVSAPPAGSM#T*PKSPSTDIFDM#IPFSPISHQSSM#PTR		51559.5	85417.8	62259.1	68417.9
GULP1	PTB domain-containing engulfment adapter protein 1	Q9UBP9	211	ITQVSAPPAGSM#TPKS*PSTDIFDM#IPFSPISHQSSM#PTR		51559.5	85417.8	62259.1	68417.9
GULP1	PTB domain-containing engulfment adapter protein 1	Q9UBP9	206	ITQVSAPPAGS*M#TPKSPSTDIFDMIPFSPISHQSSM#PTR		75079.6	76952.4	71795.4	72654.7
GYS1	glycogen [starch] synthase, muscle isoform 2	P13807	721, 727, 731	NSVDTATSSSLST*PSEPLS*PTSS*LGEERN		18555.9	15161.5	18263.5	20777.2
GYS1	glycogen [starch] synthase, muscle isoform 2	P13807	647	YPRPASVPPSPS*LSR		46257.8	29530.7	41421.5	39510.5
GYS1	glycogen [starch] synthase, muscle isoform 2	P13807	721, 727	NSVDTATSSSLST*PSEPLS*PTSSLGEERN		87967.7	90083	112138	85187.3
GYS1	glycogen [starch] synthase, muscle isoform 2	P13807	721, 729	NSVDTATSSSLST*PSEPLSPT*SSLGEERN		87967.7	90083	112138	85187.3
GYS1	glycogen [starch] synthase, muscle isoform 2	P13807	721, 730	NSVDTATSSSLST*PSEPLSPTS*SLGEERN		87967.7	90083	112138	85187.3
GYS1	glycogen [starch] synthase, muscle isoform 2	P13807	721, 731	NSVDTATSSSLST*PSEPLSPTSS*LGEERN		87967.7	90083	112138	85187.3
GYS1	glycogen [starch] synthase, muscle isoform 2	P13807	723, 729	NSVDTATSSSLSTPS*EPLSPT*SSLGEERN		87967.7	90083	112138	85187.3
HABP4	intracellular hyaluronan-binding protein 4	Q5JVS0	108	KSLPAPVAQRPDS*PGGGLQAPGQK		27553.8	41958.8	50471.5	57351
HAUS6	HAUS augmin-like complex subunit 6	Q7Z4H7	858	KREESYLSNSQT*PER	DOWN	906971	777759	455257	613663
HAUS6	HAUS augmin-like complex subunit 6	Q7Z4H7	584	NQIPRT*PENLITEIR	DOWN	2.14471e+06	2.06564e+06	2.07072e+06	1.95719e+06
HAUS6	HAUS augmin-like complex subunit 6	Q7Z4H7	822	QT*TPESDFNLQALR	DOWN	349693	373737	301476	318428
HAUS6	HAUS augmin-like complex subunit 6	Q7Z4H7	823	QTT*PESDFNLQALR	DOWN	349693	373737	301476	318428
HAUS6	HAUS augmin-like complex subunit 6	Q7Z4H7	851, 856	KREES*YLSNS*QTPER	DOWN	53196.7	36594.8	23490.7	40292.6
HAUS6	HAUS augmin-like complex subunit 6	Q7Z4H7	852, 858	KREESY*LSNSQT*PER	DOWN	53196.7	36594.8	23490.7	40292.6
HAUS6	HAUS augmin-like complex subunit 6	Q7Z4H7	854, 858	KREESYLS*NSQT*PER	DOWN	53196.7	36594.8	23490.7	40292.6
HAUS6	HAUS augmin-like complex subunit 6	Q7Z4H7	856, 858	KREESYLSNS*QT*PER	DOWN	53196.7	36594.8	23490.7	40292.6
HAUS6	HAUS augmin-like complex subunit 6	Q7Z4H7	387	EFLGLS*PFSLIK		14350.2	12467.3	9527.84	10619.4
HBS1L	HBS1-like protein isoform 2	Q9Y450	230	SANPPHTIQASEEQSS*TPAPVKK		1.66723e+06	1.61594e+06	1.39743e+06	1.27856e+06
HBS1L	HBS1-like protein isoform 2	Q9Y450	231	SANPPHTIQASEEQSST*PAPVKK		1.66723e+06	1.61594e+06	1.39743e+06	1.27856e+06
HBS1L	HBS1-like protein isoform 2	Q9Y450	229	SANPPHTIQASEEQS*STPAPVK		4.2705e+06	3.94594e+06	3.10857e+06	3.47646e+06
HCFC1	host cell factor 1	P51610	1490, 1507	AVTTVTQS*TPVPGPSVPPPEELQVS*PGPR	DOWN	46544.5	36795	17240.5	16159.1
HCFC1	host cell factor 1	P51610	1491, 1507	AVTTVTQST*PVPGPSVPPPEELQVS*PGPR	DOWN	46544.5	36795	17240.5	16159.1
HCFC1	host cell factor 1	P51610	1491	AVTTVTQST*PVPGPSVPPPEELQVSPGPR	DOWN	30258.7	29536.7	31840.3	37424.7
HEATR5B	HEAT repeat-containing protein 5B	Q9P2D3	1123	NTGDKESSSANVS*PFAPGVSSR		11610.1	10859.2	8317.65	11143.1
HELZ	probable helicase with zinc finger domain	P42694	1763, 1776	RIS*SSSVQPCSEEVST*PQDSLAQCK		162372	122435	118689	153728
HELZ	probable helicase with zinc finger domain	P42694	1764, 1776	RISS*SSVQPCSEEVST*PQDSLAQCK		162372	122435	118689	153728
HELZ	probable helicase with zinc finger domain	P42694	1776	ISSSSVQPCSEEVST*PQDSLAQCK		121824	88315.3	72411.5	78540.1
HERC2	E3 ubiquitin-protein ligase HERC2	O95714	1633	QNVQGLYPQS*PLLSTIAEFALKEEPVDVEK		14702.6	12458.5	13025.2	11712.5
HERC2	E3 ubiquitin-protein ligase HERC2	O95714	1588, 1601	IGNEESDLEEACILPHS*PINVDKRPIAIKS*PK		32073.9	23902.1	22011.9	17634.1
HIF1A	hypoxia-inducible factor 1-alpha isoform 1	Q16665	687	SHPRS*PNVLSVALSQR		41695.6	28908.5	26301.9	32786.9
HIPK1	homeodomain-interacting protein kinase 1 isoform 2	Q86Z02	1202	GSTIYTGYPLSPT*KISQYSYL		19896.3	22008.7	35989.2	24987.6
HIPK1	homeodomain-interacting protein kinase 1 isoform 2	Q86Z02	1200	GSTIYTGYPLS*PTK		526206	455850	457839	578914
HIPK2	homeodomain-interacting protein kinase 2 isoform 2	Q9H2X6	1161, 1188	VLPSPTIHPS*QYPAQFAHQTYISASPASTVYTGYPLS*PAK		67433.3	74777.6	68670.5	70212.8
HIPK2	homeodomain-interacting protein kinase 2 isoform 2	Q9H2X6	1155, 1188	VLPS*PTIHPSQYPAQFAHQTYISASPASTVYTGYPLS*PAK		145530	125576	96088.5	155270
HIPK2	homeodomain-interacting protein kinase 2 isoform 2	Q9H2X6	1163, 1188	VLPSPTIHPSQY*PAQFAHQTYISASPASTVYTGYPLS*PAK		145530	125576	96088.5	155270
HIPK2	homeodomain-interacting protein kinase 2 isoform 2	Q9H2X6	1171, 1188	VLPSPTIHPSQYPAQFAHQT*YISASPASTVYTGYPLS*PAK		145530	125576	96088.5	155270
HIPK2	homeodomain-interacting protein kinase 2 isoform 2	Q9H2X6	1174, 1188	VLPSPTIHPSQYPAQFAHQTYIS*ASPASTVYTGYPLS*PAK		145530	125576	96088.5	155270
HIPK2	homeodomain-interacting protein kinase 2 isoform 2	Q9H2X6	1176, 1188	VLPSPTIHPSQYPAQFAHQTYISAS*PASTVYTGYPLS*PAK		145530	125576	96088.5	155270
HIPK2	homeodomain-interacting protein kinase 2 isoform 2	Q9H2X6	1188	VLPSPTIHPSQYPAQFAHQTYISASPASTVYTGYPLS*PAK		112520	85834.6	63210.6	88902.8
HIPK3	homeodomain-interacting protein kinase 3 isoform 2	Q9H422	1205	IAASPAYTGFPLS*PTK		245279	245792	286354	248292
HIPK3	homeodomain-interacting protein kinase 3 isoform 2	Q9H422	1183, 1205	LLPSPTIHQTQY*KPIFPPHSYIAASPAYTGFPLS*PTK		73246.8	76355.5	70211.1	73303.9
HIPK3	homeodomain-interacting protein kinase 3 isoform 2	Q9H422	1192, 1207	LLPSPTIHQTQYKPIFPPHSY*IAASPAYTGFPLSPT*K		73246.8	76355.5	70211.1	73303.9
HIPK3	homeodomain-interacting protein kinase 3 isoform 2	Q9H422	1181, 1205	LLPSPTIHQT*QYKPIFPPHSYIAASPAYTGFPLS*PTK		31392.8	36471.4	33570	30122.3
HIPK3	homeodomain-interacting protein kinase 3 isoform 2	Q9H422	1181, 1207	LLPSPTIHQT*QYKPIFPPHSYIAASPAYTGFPLSPT*K		31392.8	36471.4	33570	30122.3
HIVEP1	zinc finger protein 40	P15822	536	SSFTPS*SPENVIGDFLLQDR	DOWN	378836	370817	243522	254165
HIVEP1	zinc finger protein 40	P15822	537	SSFTPSS*PENVIGDFLLQDR	DOWN	378836	370817	243522	254165
HJURP	Holliday junction recognition protein	Q8NCD3	641	LNPDPHFQGFQKLPS*SPLGCR		17417.4	62643.9	104814	46548.2
HJURP	Holliday junction recognition protein	Q8NCD3	642	LNPDPHFQGFQKLPSS*PLGCR		17417.4	62643.9	104814	46548.2
HMGA1	high mobility group protein HMG-I/HMG-Y isoform b	P17096	36, 53	KQPPVS*PGTALVGSQKEPSEVPT*PK		176013	180724	82163.5	159238
HMGA1	high mobility group protein HMG-I/HMG-Y isoform b	P17096	39, 53	KQPPVSPGT*ALVGSQKEPSEVPT*PK		176013	180724	82163.5	159238
HMGN5	high mobility group nucleosome-binding domain-containing protein 5	P82970	31	LSAM#LVPVT*PEVKPK		253653	332281	293511	279597
HMGXB4	HMG domain-containing protein 4	Q9UGU5	497, 502, 512	ASSVGVLS*PQKKS*PPTTM#LLPAS*PAK		27146.6	26026.5	25825.1	33233.9
HMGXB4	HMG domain-containing protein 4	Q9UGU5	512	SPPTTM#LLPAS*PAKAPETEPIDVAAHLQLLGESLSLIGHR		523348	713222	692932	615755
HMGXB4	HMG domain-containing protein 4	Q9UGU5	502, 512	S*PPTTM#LLPAS*PAKAPETEPIDVAAHLQLLGESLSLIGHR		289627	216215	247242	209940
HN1	hematological and neurological expressed 1 protein isoform 2	Q9UK76	54	M#ASNIFGT*PEENQASWAK		216961	301227	282219	222413
HN1L	hematological and neurological expressed 1-like protein	Q9H910	75	GSGIFDES*TPVQTR		2.48048e+06	2.4503e+06	1.62983e+06	2.06524e+06
HN1L	hematological and neurological expressed 1-like protein	Q9H910	76	GSGIFDEST*PVQTR		2.48048e+06	2.4503e+06	1.62983e+06	2.06524e+06
HNF1B	hepatocyte nuclear factor 1-beta isoform 1	P35680	49	LETLPLS*PGSGAEPDTKPVFHTLTNGHAK		88403.9	112911	93005.1	77273.4
HNRNPA3	heterogeneous nuclear ribonucleoprotein A3	P51991	358, 366	SSGS*PYGGGYGS*GGGSGGYGSR		17529.8	12046.9	16703.9	17454.6
HNRNPA3	heterogeneous nuclear ribonucleoprotein A3	P51991	356	SS*GSPYGGGYGSGGGSGGYGSR		8.02504e+06	6.15642e+06	5.99658e+06	7.89488e+06
HNRNPA3	heterogeneous nuclear ribonucleoprotein A3	P51991	358	SSGS*PYGGGYGSGGGSGGYGSR		8.02504e+06	6.15642e+06	5.99658e+06	7.89488e+06
HNRNPA3	heterogeneous nuclear ribonucleoprotein A3	P51991	360	SSGSPY*GGGYGSGGGSGGYGSR		3.96371e+06	3.88246e+06	3.31231e+06	2.95585e+06
HNRNPH1	heterogeneous nuclear ribonucleoprotein H	P31943	104	HTGPNS*PDTANDGFVR		57909.3	72679.5	69250.8	59248.9
HNRNPH3	heterogeneous nuclear ribonucleoprotein H3 isoform a	P31942	269	YIELFLNS*TPGGGSGMGGSGM#GGYGR		47522	44795.7	38468.8	35040.2
HNRNPH3	heterogeneous nuclear ribonucleoprotein H3 isoform a	P31942	270	YIELFLNST*PGGGSGMGGSGM#GGYGR		47522	44795.7	38468.8	35040.2
HNRNPU	heterogeneous nuclear ribonucleoprotein U isoform b	Q00839	271	AKS*PQPPVEEEDEHFDDTVVCLDTYNCDLHFK		16374.7	28103.7	47413.9	24283.8
HNRNPUL1	heterogeneous nuclear ribonucleoprotein U-like protein 1 isoform a	Q9BUJ2	194	GRS*PQPPAEEDEDDFDDTLVAIDTYNCDLHFK		25153	29274.2	33202.2	46860.3
HOMER1	homer protein homolog 1	Q86YM7	141	MELTSTPSQESAGGDLQSPLT*PESINGTDDER	DOWN	47449	36297	14484.7	29318.7
HOOK2	protein Hook homolog 2 isoform 2	Q96ED9	443	GLTQADPSLDPTST*PVDNLAAEILPAELR		28335.4	32139.3	24886.2	29628
HPCA	neuron-specific calcium-binding protein hippocalcin	P84074	143	MPEDES*TPEKR		33008.9	40505.1	30946.9	31274.9
HPS6	Hermansky-Pudlak syndrome 6 protein	Q86YV9	766	ALLEQTGAQGWLSGPVLSPYEDILWDPST*PPPTPPR		930733	1.00481e+06	1.18495e+06	1.06941e+06
HSD17B4	peroxisomal multifunctional enzyme type 2 isoform 2	P51659	265	NHPMT*PEAVK		192017	220772	198072	200177
HSF1	heat shock factor protein 1	Q00613	363, 368	GHTDTEGRPPS*PPPTS*TPEK		400330	361008	383364	756805
HSF1	heat shock factor protein 1	Q00613	355, 363, 369	GHT*DTEGRPPS*PPPTST*PEK		101804	93097.6	149653	146384
HSF1	heat shock factor protein 1	Q00613	355, 367, 369	GHT*DTEGRPPSPPPT*ST*PEK		101804	93097.6	149653	146384
HSF1	heat shock factor protein 1	Q00613	355, 368, 369	GHT*DTEGRPPSPPPTS*T*PEK		101804	93097.6	149653	146384
HSF1	heat shock factor protein 1	Q00613	363, 367, 368	GHTDTEGRPPS*PPPT*S*TPEK		101804	93097.6	149653	146384
HSF1	heat shock factor protein 1	Q00613	363, 367, 369	GHTDTEGRPPS*PPPT*ST*PEK		101804	93097.6	149653	146384
HSF1	heat shock factor protein 1	Q00613	363, 368, 369	GHTDTEGRPPS*PPPTS*T*PEK		101804	93097.6	149653	146384
HSF1	heat shock factor protein 1	Q00613	367, 368	GRPPSPPPT*S*TPEK		13558.4	14419.9	17306.5	14830.1
HSF1	heat shock factor protein 1	Q00613	363, 367	GHTDTEGRPPS*PPPT*STPEK		1.22619e+07	1.1215e+07	1.25091e+07	1.23367e+07
HSF1	heat shock factor protein 1	Q00613	363, 369	GHTDTEGRPPS*PPPTST*PEK		1.22619e+07	1.1215e+07	1.25091e+07	1.23367e+07
HSF1	heat shock factor protein 1	Q00613	357, 369	GHTDT*EGRPPSPPPTST*PEK		1.17389e+06	1.13174e+06	1.20465e+06	1.06966e+06
HSF1	heat shock factor protein 1	Q00613	367	GHTDTEGRPPSPPPT*STPEK		29447.4	31091.3	30920.1	28408.8
HSF1	heat shock factor protein 1	Q00613	368	GHTDTEGRPPSPPPTS*TPEK		29447.4	31091.3	30920.1	28408.8
HSF1	heat shock factor protein 1	Q00613	369	GHTDTEGRPPSPPPTST*PEK		29447.4	31091.3	30920.1	28408.8
HSPA12A	heat shock 70 kDa protein 12A	O43301	106	TPTTILLT*PER	DOWN	46520.9	41788.5	22494	26239.3
HSPA12A	heat shock 70 kDa protein 12A	O43301	39	SLGDTGITPLSPS*HIVND	DOWN	294124	212635	141085	333935
HSPA12A	heat shock 70 kDa protein 12A	O43301	23	ETAPTSAYSS*PAR	DOWN	196463	206969	197690	172745
HSPA12A	heat shock 70 kDa protein 12A	O43301	37	SLGDTGITPLS*PSHIVND	DOWN	62803.5	56264.1	28439.9	59801.5
HSPB1	heat shock protein beta-1	P04792	158	KYTLPPGVDPTQVSSSLS*PEGTL		9885.55	18759.8	33239.3	16231.2
HTRA2	serine protease HTRA2, mitochondrial isoform 1 preproprotein	O43464	74, 90	LSVGVTEPRACLTS*GTPGPRAQLTAVTPDT*R		12147	22421	18341.1	15325.4
HUWE1	E3 ubiquitin-protein ligase HUWE1	Q7Z6Z7	3127	LFGHSSTSALSAILRS*PAFTSR		30923.7	49878.2	54030.4	49939.8
HUWE1	E3 ubiquitin-protein ligase HUWE1	Q7Z6Z7	2888	AGSS*TPGDAPPAVAEVQGR		94093	110206	119735	141619
HUWE1	E3 ubiquitin-protein ligase HUWE1	Q7Z6Z7	2889	AGSST*PGDAPPAVAEVQGR		94093	110206	119735	141619
HUWE1	E3 ubiquitin-protein ligase HUWE1	Q7Z6Z7	2887, 2888	AGS*S*TPGDAPPAVAEVQGR		49611	51505.8	45273.2	63693.3
HUWE1	E3 ubiquitin-protein ligase HUWE1	Q7Z6Z7	2887, 2889	AGS*ST*PGDAPPAVAEVQGR		49611	51505.8	45273.2	63693.3
HUWE1	E3 ubiquitin-protein ligase HUWE1	Q7Z6Z7	2888, 2889	AGSS*T*PGDAPPAVAEVQGR		49611	51505.8	45273.2	63693.3
HUWE1	E3 ubiquitin-protein ligase HUWE1	Q7Z6Z7	2887	AGS*STPGDAPPAVAEVQGR		101464	111474	119729	94452
HUWE1	E3 ubiquitin-protein ligase HUWE1	Q7Z6Z7	2034	AADGASTETSASGTSQGEAS*TPEESR		17689.8	11454.6	10076.7	11156.7
HYLS1	hydrolethalus syndrome protein 1	Q96M11	297	KLPFPLS*PS		58603.1	48768.2	45417.2	55903.8
IARS	isoleucyl-tRNA synthetase, cytoplasmic	P41252	1049	APLKPYPVSPS*DKVLIQEK		146434	175459	177547	293793
IARS	isoleucyl-tRNA synthetase, cytoplasmic	P41252	1047	APLKPYPVS*PSDKVLIQEK		8.92e+06	1.10579e+07	1.00257e+07	9.54752e+06
IGF2BP2	insulin-like growth factor 2 mRNA-binding protein 2 isoform b	Q9Y6M1	247	ENSGAAEKPVTIHAT*PEGTSEACR		10168.8	10185.6	8001.89	9689.5
IGF2BP3	insulin-like growth factor 2 mRNA-binding protein 3	O00425	249	SITILST*PEGTSAACK		51205.7	39487	29957.5	36285.2
ILF3	interleukin enhancer-binding factor 3 isoform e	Q12906-4	482, 504	GEDS*AEETEAKPAVVAPAPVVEAVST*PSAAFPSDATAENVK	DOWN	66883.3	49755	35451.8	35848.5
ILF3	interleukin enhancer-binding factor 3 isoform e	Q12906-4	486, 506	GEDSAEET*EAKPAVVAPAPVVEAVSTPS*AAFPSDATAENVK	DOWN	66883.3	49755	35451.8	35848.5
ILF3	interleukin enhancer-binding factor 3 isoform e	Q12906-4	486, 504	GEDSAEET*EAKPAVVAPAPVVEAVST*PSAAFPSDATAENVK	DOWN	32882	15381.6	22124.2	32290.1
ILF3	interleukin enhancer-binding factor 3 isoform e	Q12906	504	PAVVAPAPVVEAVST*PSAAFPSDATAEQGPILTK	DOWN	271144	184875	199293	239155
ILF3	interleukin enhancer-binding factor 3 isoform e	Q12906	764	QPHGGQQKPSYGSGYQSHQGQQQSYNQSPY*SNYGPPQGK	DOWN	44158.8	29598.3	34080	31158.5
ILF3	interleukin enhancer-binding factor 3 isoform e	Q12906-4	503	GEDSAEETEAKPAVVAPAPVVEAVS*TPSAAFPSDATAENVK	DOWN	114612	87877	62216.4	87515.4
ILF3	interleukin enhancer-binding factor 3 isoform e	Q12906	762	KQPHGGQQKPSYGSGYQSHQGQQQSYNQS*PYSNYGPPQGK	DOWN	126442	134041	101693	73027.6
ILF3	interleukin enhancer-binding factor 3 isoform e	Q12906	506	PAVVAPAPVVEAVSTPS*AAFPSDATAEQGPILTK	DOWN	19695.9	18800.5	10763.5	14997.3
INADL	inaD-like protein	Q8NI35	522	LEKVPDS*PENELK		289990	391159	461381	417058
INCENP	inner centromere protein isoform 1	Q9NQS7	263, 269, 275	IAQVS*PGPRDS*PAFPDS*PWRER	DOWN	771645	625606	339962	306473
INCENP	inner centromere protein isoform 1	Q9NQS7	208, 219	TLSPTPASATAPTS*QGIPTSDEEST*PKKSK	DOWN	19726.7	67060	110911	58520.9
INCENP	inner centromere protein isoform 1	Q9NQS7	219, 223	TLSPTPASATAPTSQGIPTSDEEST*PKKS*K	DOWN	19726.7	67060	110911	58520.9
INCENP	inner centromere protein isoform 1	Q9NQS7	214, 219	TLSPTPASATAPTSQGIPTS*DEEST*PKKSK	DOWN	12263.5	26957.3	59606.6	34355.6
INCENP	inner centromere protein isoform 1	Q9NQS7	197, 214, 218	TLS*PTPASATAPTSQGIPTS*DEES*TPKKSK	DOWN	28751.6	74451.7	144163	73346.2
INCENP	inner centromere protein isoform 1	Q9NQS7	197, 213, 223	TLS*PTPASATAPTSQGIPT*SDEESTPKKS*K	DOWN	24302.3	56278.3	123861	49935.1
INCENP	inner centromere protein isoform 1	Q9NQS7	197, 214, 223	TLS*PTPASATAPTSQGIPTS*DEESTPKKS*K	DOWN	24302.3	56278.3	123861	49935.1
INCENP	inner centromere protein isoform 1	Q9NQS7	199, 213, 214	TLSPT*PASATAPTSQGIPT*S*DEESTPKKSK	DOWN	24302.3	56278.3	123861	49935.1
INCENP	inner centromere protein isoform 1	Q9NQS7	197, 213, 214, 218	TLS*PTPASATAPTSQGIPT*S*DEES*TPKKSK	DOWN	9339.96	11977.3	29325.7	14212.5
INCENP	inner centromere protein isoform 1	Q9NQS7	197, 213, 218, 219	TLS*PTPASATAPTSQGIPT*SDEES*T*PKKSK	DOWN	9339.96	11977.3	29325.7	14212.5
INCENP	inner centromere protein isoform 1	Q9NQS7	219	TLSPTPASATAPTSQGIPTSDEEST*PK	DOWN	8170.36	9381.88	8997.18	24665.4
INCENP	inner centromere protein isoform 1	Q9NQS7	195, 213, 214, 219	T*LSPTPASATAPTSQGIPT*S*DEEST*PKK	DOWN	154418	134988	144678	245193
INCENP	inner centromere protein isoform 1	Q9NQS7	197, 213, 214, 219	TLS*PTPASATAPTSQGIPT*S*DEEST*PKK	DOWN	154418	134988	144678	245193
INCENP	inner centromere protein isoform 1	Q9NQS7	197, 214, 218, 219	TLS*PTPASATAPTSQGIPTS*DEES*T*PKK	DOWN	154418	134988	144678	245193
INCENP	inner centromere protein isoform 1	Q9NQS7	481	SKTPSS*PCPASK	DOWN	419837	447096	529450	536031
INCENP	inner centromere protein isoform 1	Q9NQS7	218	TLSPTPASATAPTSQGIPTSDEES*TPKK	DOWN	695949	613434	748528	783894
INCENP	inner centromere protein isoform 1	Q9NQS7	197, 218	TLS*PTPASATAPTSQGIPTSDEES*TPKK	DOWN	1.46588e+06	1.27717e+06	1.44014e+06	1.65334e+06
INCENP	inner centromere protein isoform 1	Q9NQS7	197, 219	TLS*PTPASATAPTSQGIPTSDEEST*PKK	DOWN	1.46588e+06	1.27717e+06	1.44014e+06	1.65334e+06
INCENP	inner centromere protein isoform 1	Q9NQS7	213, 219	TLSPTPASATAPTSQGIPT*SDEEST*PKK	DOWN	1.46588e+06	1.27717e+06	1.44014e+06	1.65334e+06
INCENP	inner centromere protein isoform 1	Q9NQS7	214, 218	TLSPTPASATAPTSQGIPTS*DEES*TPKK	DOWN	1.46588e+06	1.27717e+06	1.44014e+06	1.65334e+06
INCENP	inner centromere protein isoform 1	Q9NQS7	218, 219	TLSPTPASATAPTSQGIPTSDEES*T*PKK	DOWN	1.46588e+06	1.27717e+06	1.44014e+06	1.65334e+06
INCENP	inner centromere protein isoform 1	Q9NQS7	195, 213, 219	T*LSPTPASATAPTSQGIPT*SDEEST*PK	DOWN	201520	157382	154606	233295
INCENP	inner centromere protein isoform 1	Q9NQS7	195, 214, 219	T*LSPTPASATAPTSQGIPTS*DEEST*PK	DOWN	201520	157382	154606	233295
INCENP	inner centromere protein isoform 1	Q9NQS7	202, 214, 219	TLSPTPAS*ATAPTSQGIPTS*DEEST*PK	DOWN	201520	157382	154606	233295
INCENP	inner centromere protein isoform 1	Q9NQS7	204, 214, 219	TLSPTPASAT*APTSQGIPTS*DEEST*PK	DOWN	201520	157382	154606	233295
INCENP	inner centromere protein isoform 1	Q9NQS7	195, 213, 218	T*LSPTPASATAPTSQGIPT*SDEES*TPKK	DOWN	2.76664e+06	2.50482e+06	2.50043e+06	3.0654e+06
INCENP	inner centromere protein isoform 1	Q9NQS7	197, 213, 214	TLS*PTPASATAPTSQGIPT*S*DEESTPKK	DOWN	2.76664e+06	2.50482e+06	2.50043e+06	3.0654e+06
INCENP	inner centromere protein isoform 1	Q9NQS7	197, 213, 218	TLS*PTPASATAPTSQGIPT*SDEES*TPKK	DOWN	2.76664e+06	2.50482e+06	2.50043e+06	3.0654e+06
INCENP	inner centromere protein isoform 1	Q9NQS7	197, 213, 219	TLS*PTPASATAPTSQGIPT*SDEEST*PKK	DOWN	2.76664e+06	2.50482e+06	2.50043e+06	3.0654e+06
INCENP	inner centromere protein isoform 1	Q9NQS7	197, 214, 219	TLS*PTPASATAPTSQGIPTS*DEEST*PKK	DOWN	2.76664e+06	2.50482e+06	2.50043e+06	3.0654e+06
INCENP	inner centromere protein isoform 1	Q9NQS7	197, 218, 219	TLS*PTPASATAPTSQGIPTSDEES*T*PKK	DOWN	2.76664e+06	2.50482e+06	2.50043e+06	3.0654e+06
INCENP	inner centromere protein isoform 1	Q9NQS7	199, 214, 219	TLSPT*PASATAPTSQGIPTS*DEEST*PKK	DOWN	2.76664e+06	2.50482e+06	2.50043e+06	3.0654e+06
INCENP	inner centromere protein isoform 1	Q9NQS7	199, 218, 219	TLSPT*PASATAPTSQGIPTSDEES*T*PKK	DOWN	2.76664e+06	2.50482e+06	2.50043e+06	3.0654e+06
INCENP	inner centromere protein isoform 1	Q9NQS7	480	SKTPS*SPCPASK	DOWN	377161	400910	435326	345134
INCENP	inner centromere protein isoform 1	Q9NQS7	195, 218	T*LSPTPASATAPTSQGIPTSDEES*TPK	DOWN	149763	98505.6	101476	120457
INCENP	inner centromere protein isoform 1	Q9NQS7	195, 219	T*LSPTPASATAPTSQGIPTSDEEST*PK	DOWN	149763	98505.6	101476	120457
INCENP	inner centromere protein isoform 1	Q9NQS7	204, 218	TLSPTPASAT*APTSQGIPTSDEES*TPK	DOWN	149763	98505.6	101476	120457
INCENP	inner centromere protein isoform 1	Q9NQS7	213, 218	TLSPTPASATAPTSQGIPT*SDEES*TPK	DOWN	149763	98505.6	101476	120457
INCENP	inner centromere protein isoform 1	Q9NQS7	275	DSPAFPDS*PWRER	DOWN	1.721e+06	1.96886e+06	1.81423e+06	1.49468e+06
INCENP	inner centromere protein isoform 1	Q9NQS7	292	VLAPILPDNFST*PTGSR	DOWN	1.33073e+06	1.57151e+06	939206	1.20387e+06
INO80C	INO80 complex subunit C isoform 1	Q6PI98	26	KRPAS*PSHNGSSGGGYGASK		534146	830530	545799	785014
INO80C	INO80 complex subunit C isoform 1	Q6PI98	28	RPASPS*HNGSSGGGYGASK		306819	440043	341391	276482
INPP5E	72 kDa inositol polyphosphate 5-phosphatase	Q9NRR6	241	AHSSLGPGRPRS*PLACDDCSLR		128721	145373	170397	150664
INTS1	integrator complex subunit 1	Q8N201	83	LSST*PPLSALGR		789842	708195	928468	910168
IRAK4	interleukin-1 receptor-associated kinase 4 isoform a	Q9NWZ3	150	TLM#TPVQNLEQSYM#PPDS*SSPENK		326415	442139	345396	300101
IRAK4	interleukin-1 receptor-associated kinase 4 isoform a	Q9NWZ3	151	TLM#TPVQNLEQSYM#PPDSS*SPENK		326415	442139	345396	300101
IRAK4	interleukin-1 receptor-associated kinase 4 isoform a	Q9NWZ3	152	TLM#TPVQNLEQSYM#PPDSSS*PENK		326415	442139	345396	300101
IRS2	insulin receptor substrate 2	Q9Y4H2	1149, 1162	RRHSS*ETFSSTTTVTPVS*PSFAHNPK		7672.31	8749.79	9662.74	9846.07
IRS2	insulin receptor substrate 2	Q9Y4H2	515, 518, 527	AFCS*HRS*NTPESIAET*PPAR		89526.4	89329	120629	87756.5
IRS2	insulin receptor substrate 2	Q9Y4H2	518, 520	AFCSHRS*NT*PESIAETPPAR		403617	425632	481183	445815
IRS2	insulin receptor substrate 2	Q9Y4H2	515, 520, 527	AFCS*HRSNT*PESIAET*PPAR		573937	548855	655663	573088
IRS2	insulin receptor substrate 2	Q9Y4H2	518, 520, 527	AFCSHRS*NT*PESIAET*PPAR		573937	548855	655663	573088
IRS2	insulin receptor substrate 2	Q9Y4H2	518	S*NTPESIAETPPAR		7.33381e+06	4.91994e+06	5.77174e+06	6.66477e+06
IRS2	insulin receptor substrate 2	Q9Y4H2	520	SNT*PESIAETPPAR		7.33381e+06	4.91994e+06	5.77174e+06	6.66477e+06
IRS2	insulin receptor substrate 2	Q9Y4H2	518, 527	S*NTPESIAET*PPAR		3.04904e+06	2.65051e+06	2.79316e+06	2.98483e+06
IRS2	insulin receptor substrate 2	Q9Y4H2	518, 523	S*NTPES*IAETPPARDGGGGGEFYGYM#TM#DRPLSHCGR		8870.61	9083.69	9399.7	7967.72
IRS2	insulin receptor substrate 2	Q9Y4H2	520, 527	SNT*PESIAET*PPAR		951130	785376	753288	695355
ITPKA	inositol-trisphosphate 3-kinase A	P23677	20	PGGARPCS*PGLER		473493	720246	806309	773004
JAZF1	juxtaposed with another zinc finger protein 1	Q86VZ6	99	GNVST*PPR		54065.7	42944.1	57226.9	47956.5
JDP2	jun dimerization protein 2 isoform a	Q8WYK2	143, 148	T*DSVKT*PESEGNPLLEQLEKK		211777	235387	251706	259361
JDP2	jun dimerization protein 2 isoform a	Q8WYK2	145, 148	TDS*VKT*PESEGNPLLEQLEK		263517	214829	198234	267906
JDP2	jun dimerization protein 2 isoform a	Q8WYK2	148	TDSVKT*PESEGNPLLEQLEK		2.11642e+06	1.81044e+06	1.68764e+06	1.98053e+06
KANK2	KN motif and ankyrin repeat domain-containing protein 2 isoform 2	Q63ZY3	171, 176	S*SGLST*PVPPSAGHLAHVR		47546.2	42815.8	59865.4	58664.2
KANK2	KN motif and ankyrin repeat domain-containing protein 2 isoform 2	Q63ZY3	172, 176	SS*GLST*PVPPSAGHLAHVR		47546.2	42815.8	59865.4	58664.2
KANK2	KN motif and ankyrin repeat domain-containing protein 2 isoform 2	Q63ZY3	176	SSGLST*PVPPSAGHLAHVR		74327.2	25202.2	57494.4	43876.3
KATNA1	katanin p60 ATPase-containing subunit A1 isoform 2	O75449	80	TLESFKLDS*TPLK		90854.6	162279	194282	92151
KATNA1	katanin p60 ATPase-containing subunit A1 isoform 2	O75449	81	TLESFKLDST*PLK		90854.6	162279	194282	92151
KDM1A	lysine-specific histone demethylase 1A isoform a	O60341	93	ASPPGGLAEPPGSAGPQAGPTVVPGS*ATPM#ETGIAETPEGRR		34043	69320.2	133290	67714.1
KDM1A	lysine-specific histone demethylase 1A isoform a	O60341	104	ASPPGGLAEPPGSAGPQAGPTVVPGSATPM#ETGIAET*PEGR		574053	647604	689895	531356
KDM1A	lysine-specific histone demethylase 1A isoform a	O60341	69, 104	EPPRAS*PPGGLAEPPGSAGPQAGPTVVPGSATPM#ETGIAET*PEGR		42111.5	47297.9	46351.5	43302.1
KDM1A	lysine-specific histone demethylase 1A isoform a	O60341	80, 104	EPPRASPPGGLAEPPGS*AGPQAGPTVVPGSATPM#ETGIAET*PEGR		42111.5	47297.9	46351.5	43302.1
KDM1A	lysine-specific histone demethylase 1A isoform a	O60341	93, 104	EPPRASPPGGLAEPPGSAGPQAGPTVVPGS*ATPM#ETGIAET*PEGR		42111.5	47297.9	46351.5	43302.1
KDM1A	lysine-specific histone demethylase 1A isoform a	O60341	95, 104	ASPPGGLAEPPGSAGPQAGPTVVPGSAT*PM#ETGIAET*PEGR		43409	61143.2	44644.9	45429.3
KDM1A	lysine-specific histone demethylase 1A isoform a	O60341	99, 104	ASPPGGLAEPPGSAGPQAGPTVVPGSATPM#ET*GIAET*PEGR		43409	61143.2	44644.9	45429.3
KDM3B	lysine-specific demethylase 3B	Q7LBC6	614	SLLNART*PENHENLFLQPPK		249532	293338	303880	365502
KDM3B	lysine-specific demethylase 3B	Q7LBC6	1253	ESHS*PFGLDSFNSTAK		100725	117357	102218	82565.9
KDM6B	lysine-specific demethylase 6B	O15054	627	RPES*PRPR		209883	230463	355893	266304
KDM6B	lysine-specific demethylase 6B	O15054	637	VSFPKT*PEVGPGPPPGPLSK		31861	31771.2	36625.2	29288.6
KHNYN	protein KHNYN	O15037	10	PTWGARPAS*PDRFAVSAEAENK		4.19638e+06	3.64194e+06	3.2579e+06	3.02315e+06
KHSRP	far upstream element-binding protein 2	Q92945	100	IGGDAATTVNNST*PDFGFGGQKR		332680	408674	460015	416418
KIAA0146	hypothetical protein LOC23514	Q14159	248	FPRT*PENSAK		41198.3	44342.4	44872.5	50064.6
KIAA0182	genetic suppressor element 1 isoform 2	Q14687	84, 94, 99	GSSLSSESS*PVSSPATNHS*SPAST*PK		63364.7	67360.3	88577.3	88000.3
KIAA0182	genetic suppressor element 1 isoform 2	Q14687	91, 99	GSSLSSESSPVSSPAT*NHSSPAST*PK		29904.9	24074	34059.7	31136
KIAA0182	genetic suppressor element 1 isoform 2	Q14687	94, 98	GSSLSSESSPVSSPATNHS*SPAS*TPK		29904.9	24074	34059.7	31136
KIAA0182	genetic suppressor element 1 isoform 2	Q14687	94, 99	GSSLSSESSPVSSPATNHS*SPAST*PK		29904.9	24074	34059.7	31136
KIAA0182	genetic suppressor element 1 isoform 2	Q14687	98, 99	GSSLSSESSPVSSPATNHSSPAS*T*PK		29904.9	24074	34059.7	31136
KIAA0182	genetic suppressor element 1 isoform 2	Q14687	710	ASLPQAATFGELSGPLKPGS*PYRPPVPR		65422.5	77502.1	67832.7	92663.8
KIAA0182	genetic suppressor element 1 isoform 2	Q14687	84, 87, 98, 99	GSSLSSESS*PVS*SPATNHSSPAS*T*PK		18157.3	19305.2	14001.5	16974
KIAA0182	genetic suppressor element 1 isoform 2	Q14687	84, 94, 95, 98	GSSLSSESS*PVSSPATNHS*S*PAS*TPK		18157.3	19305.2	14001.5	16974
KIAA0182	genetic suppressor element 1 isoform 2	Q14687	91, 94, 95, 99	GSSLSSESSPVSSPAT*NHS*S*PAST*PK		18157.3	19305.2	14001.5	16974
KIAA0226	run domain Beclin-1 interacting and cystein-rich containing protein isoform 1	Q92622	444	LRGPLPYSGQSSEVST*PSSLYM#EYEGGR		26036.6	27334.6	21280	20585.1
KIAA0317	hypothetical protein LOC9870	O15033	337, 343	RPSTAVDEEDEDS*PSECHT*PEK		39831.2	32269.9	34760.8	51711
KIAA0317	hypothetical protein LOC9870	O15033	327, 328, 343	RPS*T*AVDEEDEDSPSECHT*PEK		17208.2	17103.7	19939.2	22440.5
KIAA0317	hypothetical protein LOC9870	O15033	327, 337, 339	RPS*TAVDEEDEDS*PS*ECHTPEK		17208.2	17103.7	19939.2	22440.5
KIAA0317	hypothetical protein LOC9870	O15033	327, 337, 343	RPS*TAVDEEDEDS*PSECHT*PEK		17208.2	17103.7	19939.2	22440.5
KIAA0317	hypothetical protein LOC9870	O15033	328, 337, 343	RPST*AVDEEDEDS*PSECHT*PEK		17208.2	17103.7	19939.2	22440.5
KIAA0430	limkain-b1 isoform 2	Q9Y4F3	45	FSNCFSRPEQTLPHS*PQTK		153433	121730	91411.8	131552
KIAA0430	limkain-b1 isoform 2	Q9Y4F3	688	LVVPTHGNSSAAVST*PK		63338.1	54435.4	40120.9	41612.5
KIAA0528	hypothetical protein LOC9847	Q86YS7	281, 284	EIPFNEDPNPNTHSS*GPS*TPLK		37215.9	31318.5	35730.3	112911
KIAA0528	hypothetical protein LOC9847	Q86YS7	281, 285	EIPFNEDPNPNTHSS*GPST*PLK		37215.9	31318.5	35730.3	112911
KIAA0528	hypothetical protein LOC9847	Q86YS7	280, 285	EIPFNEDPNPNTHS*SGPST*PLKNQTYSFSPSK		53139.8	52531.8	79123.2	62437.1
KIAA0528	hypothetical protein LOC9847	Q86YS7	280, 295	EIPFNEDPNPNTHS*SGPSTPLKNQTYSFS*PSK		53139.8	52531.8	79123.2	62437.1
KIAA0528	hypothetical protein LOC9847	Q86YS7	281, 293	EIPFNEDPNPNTHSS*GPSTPLKNQTYS*FSPSK		53139.8	52531.8	79123.2	62437.1
KIAA0528	hypothetical protein LOC9847	Q86YS7	285, 291	EIPFNEDPNPNTHSSGPST*PLKNQT*YSFSPSK		53139.8	52531.8	79123.2	62437.1
KIAA0528	hypothetical protein LOC9847	Q86YS7	285, 293	EIPFNEDPNPNTHSSGPST*PLKNQTYS*FSPSK		53139.8	52531.8	79123.2	62437.1
KIAA0528	hypothetical protein LOC9847	Q86YS7	285, 295	EIPFNEDPNPNTHSSGPST*PLKNQTYSFS*PSK		53139.8	52531.8	79123.2	62437.1
KIAA0528	hypothetical protein LOC9847	Q86YS7	291, 297	EIPFNEDPNPNTHSSGPSTPLKNQT*YSFSPS*K		53139.8	52531.8	79123.2	62437.1
KIAA0528	hypothetical protein LOC9847	Q86YS7	292, 293	EIPFNEDPNPNTHSSGPSTPLKNQTY*S*FSPSK		53139.8	52531.8	79123.2	62437.1
KIAA0528	hypothetical protein LOC9847	Q86YS7	280, 284, 297	EIPFNEDPNPNTHS*SGPS*TPLKNQTYSFSPS*K		128840	116469	128807	192413
KIAA0528	hypothetical protein LOC9847	Q86YS7	280, 285, 293	EIPFNEDPNPNTHS*SGPST*PLKNQTYS*FSPSK		128840	116469	128807	192413
KIAA0528	hypothetical protein LOC9847	Q86YS7	280, 291, 295	EIPFNEDPNPNTHS*SGPSTPLKNQT*YSFS*PSK		128840	116469	128807	192413
KIAA0528	hypothetical protein LOC9847	Q86YS7	280, 292, 293	EIPFNEDPNPNTHS*SGPSTPLKNQTY*S*FSPSK		128840	116469	128807	192413
KIAA0528	hypothetical protein LOC9847	Q86YS7	280, 292, 295	EIPFNEDPNPNTHS*SGPSTPLKNQTY*SFS*PSK		128840	116469	128807	192413
KIAA0528	hypothetical protein LOC9847	Q86YS7	281, 284, 295	EIPFNEDPNPNTHSS*GPS*TPLKNQTYSFS*PSK		128840	116469	128807	192413
KIAA0528	hypothetical protein LOC9847	Q86YS7	281, 285, 293	EIPFNEDPNPNTHSS*GPST*PLKNQTYS*FSPSK		128840	116469	128807	192413
KIAA0528	hypothetical protein LOC9847	Q86YS7	281, 285, 297	EIPFNEDPNPNTHSS*GPST*PLKNQTYSFSPS*K		128840	116469	128807	192413
KIAA0528	hypothetical protein LOC9847	Q86YS7	281, 291, 295	EIPFNEDPNPNTHSS*GPSTPLKNQT*YSFS*PSK		128840	116469	128807	192413
KIAA0528	hypothetical protein LOC9847	Q86YS7	281, 291, 297	EIPFNEDPNPNTHSS*GPSTPLKNQT*YSFSPS*K		128840	116469	128807	192413
KIAA0528	hypothetical protein LOC9847	Q86YS7	281, 292, 295	EIPFNEDPNPNTHSS*GPSTPLKNQTY*SFS*PSK		128840	116469	128807	192413
KIAA0528	hypothetical protein LOC9847	Q86YS7	281, 292, 297	EIPFNEDPNPNTHSS*GPSTPLKNQTY*SFSPS*K		128840	116469	128807	192413
KIAA0528	hypothetical protein LOC9847	Q86YS7	285, 293, 295	EIPFNEDPNPNTHSSGPST*PLKNQTYS*FS*PSK		128840	116469	128807	192413
KIAA0528	hypothetical protein LOC9847	Q86YS7	284	PNPNTHSSGPS*TPLK		81351.4	59561.6	75288.5	93332.9
KIAA0528	hypothetical protein LOC9847	Q86YS7	285, 297	PNPNTHSSGPST*PLKNQTYSFSPS*K		13468	11454.8	12279.7	16812.8
KIAA0528	hypothetical protein LOC9847	Q86YS7	278, 285, 292	EIPFNEDPNPNT*HSSGPST*PLKNQTY*SFSPSK		365496	431255	483565	404865
KIAA0528	hypothetical protein LOC9847	Q86YS7	278, 292, 295	EIPFNEDPNPNT*HSSGPSTPLKNQTY*SFS*PSK		365496	431255	483565	404865
KIAA0528	hypothetical protein LOC9847	Q86YS7	278, 292, 297	EIPFNEDPNPNT*HSSGPSTPLKNQTY*SFSPS*K		365496	431255	483565	404865
KIAA0528	hypothetical protein LOC9847	Q86YS7	278, 293, 295	EIPFNEDPNPNT*HSSGPSTPLKNQTYS*FS*PSK		365496	431255	483565	404865
KIAA0528	hypothetical protein LOC9847	Q86YS7	280, 284, 295	EIPFNEDPNPNTHS*SGPS*TPLKNQTYSFS*PSK		365496	431255	483565	404865
KIAA0528	hypothetical protein LOC9847	Q86YS7	280, 285, 292	EIPFNEDPNPNTHS*SGPST*PLKNQTY*SFSPSK		365496	431255	483565	404865
KIAA0528	hypothetical protein LOC9847	Q86YS7	280, 285, 295	EIPFNEDPNPNTHS*SGPST*PLKNQTYSFS*PSK		365496	431255	483565	404865
KIAA0528	hypothetical protein LOC9847	Q86YS7	280, 292, 297	EIPFNEDPNPNTHS*SGPSTPLKNQTY*SFSPS*K		365496	431255	483565	404865
KIAA0528	hypothetical protein LOC9847	Q86YS7	280, 293, 295	EIPFNEDPNPNTHS*SGPSTPLKNQTYS*FS*PSK		365496	431255	483565	404865
KIAA0528	hypothetical protein LOC9847	Q86YS7	281, 285, 292	EIPFNEDPNPNTHSS*GPST*PLKNQTY*SFSPSK		365496	431255	483565	404865
KIAA0528	hypothetical protein LOC9847	Q86YS7	281, 285, 295	EIPFNEDPNPNTHSS*GPST*PLKNQTYSFS*PSK		365496	431255	483565	404865
KIAA0528	hypothetical protein LOC9847	Q86YS7	284, 285	PNPNTHSSGPS*T*PLK		74012.1	71502.4	72588.4	86107.4
KIAA0528	hypothetical protein LOC9847	Q86YS7	281, 284, 297	PNPNTHSS*GPS*TPLKNQTYSFSPS*K		38012.1	31550.9	32233	34149.9
KIAA0528	hypothetical protein LOC9847	Q86YS7	280, 284	EIPFNEDPNPNTHS*SGPS*TPLK		1.31121e+06	1.05278e+06	1.00762e+06	1.21419e+06
KIAA0528	hypothetical protein LOC9847	Q86YS7	285	EIPFNEDPNPNTHSSGPST*PLK		1.08692e+06	823325	814882	941651
KIAA0528	hypothetical protein LOC9847	Q86YS7	278, 280, 291, 295	EIPFNEDPNPNT*HS*SGPSTPLKNQT*YSFS*PSK		75506.8	83494.3	68428	82260.9
KIAA0528	hypothetical protein LOC9847	Q86YS7	278, 280, 292, 295	EIPFNEDPNPNT*HS*SGPSTPLKNQTY*SFS*PSK		75506.8	83494.3	68428	82260.9
KIAA0528	hypothetical protein LOC9847	Q86YS7	278, 280, 293, 295	EIPFNEDPNPNT*HS*SGPSTPLKNQTYS*FS*PSK		75506.8	83494.3	68428	82260.9
KIAA0528	hypothetical protein LOC9847	Q86YS7	278, 280, 295, 297	EIPFNEDPNPNT*HS*SGPSTPLKNQTYSFS*PS*K		75506.8	83494.3	68428	82260.9
KIAA0528	hypothetical protein LOC9847	Q86YS7	278, 281, 292, 295	EIPFNEDPNPNT*HSS*GPSTPLKNQTY*SFS*PSK		75506.8	83494.3	68428	82260.9
KIAA0528	hypothetical protein LOC9847	Q86YS7	278, 284, 292, 297	EIPFNEDPNPNT*HSSGPS*TPLKNQTY*SFSPS*K		75506.8	83494.3	68428	82260.9
KIAA0528	hypothetical protein LOC9847	Q86YS7	278, 280, 291, 297	EIPFNEDPNPNT*HS*SGPSTPLKNQT*YSFSPS*K		128334	125651	120946	116783
KIAA0528	hypothetical protein LOC9847	Q86YS7	280, 284, 285, 293	EIPFNEDPNPNTHS*SGPS*T*PLKNQTYS*FSPSK		128334	125651	120946	116783
KIAA0528	hypothetical protein LOC9847	Q86YS7	281, 284, 291, 292	EIPFNEDPNPNTHSS*GPS*TPLKNQT*Y*SFSPSK		128334	125651	120946	116783
KIAA0528	hypothetical protein LOC9847	Q86YS7	278, 281, 284	EIPFNEDPNPNT*HSS*GPS*TPLKNQTY		42291.7	41244.2	38175.9	39245.2
KIAA0528	hypothetical protein LOC9847	Q86YS7	280, 281, 284	EIPFNEDPNPNTHS*S*GPS*TPLKNQTY		42291.7	41244.2	38175.9	39245.2
KIAA0528	hypothetical protein LOC9847	Q86YS7	280, 281, 285, 295	EIPFNEDPNPNTHS*S*GPST*PLKNQTYSFS*PSK		18158.2	17723.8	12556.6	16840.4
KIAA0528	hypothetical protein LOC9847	Q86YS7	280, 281, 292, 295	EIPFNEDPNPNTHS*S*GPSTPLKNQTY*SFS*PSK		18158.2	17723.8	12556.6	16840.4
KIAA0528	hypothetical protein LOC9847	Q86YS7	280, 281, 292, 297	EIPFNEDPNPNTHS*S*GPSTPLKNQTY*SFSPS*K		18158.2	17723.8	12556.6	16840.4
KIAA0528	hypothetical protein LOC9847	Q86YS7	280, 285, 293, 295	EIPFNEDPNPNTHS*SGPST*PLKNQTYS*FS*PSK		18158.2	17723.8	12556.6	16840.4
KIAA0528	hypothetical protein LOC9847	Q86YS7	281, 284, 293, 295	EIPFNEDPNPNTHSS*GPS*TPLKNQTYS*FS*PSK		18158.2	17723.8	12556.6	16840.4
KIAA0528	hypothetical protein LOC9847	Q86YS7	281, 284, 293, 297	EIPFNEDPNPNTHSS*GPS*TPLKNQTYS*FSPS*K		18158.2	17723.8	12556.6	16840.4
KIAA0528	hypothetical protein LOC9847	Q86YS7	281, 285, 293, 295	EIPFNEDPNPNTHSS*GPST*PLKNQTYS*FS*PSK		18158.2	17723.8	12556.6	16840.4
KIAA0528	hypothetical protein LOC9847	Q86YS7	281, 285, 293, 297	EIPFNEDPNPNTHSS*GPST*PLKNQTYS*FSPS*K		18158.2	17723.8	12556.6	16840.4
KIAA0528	hypothetical protein LOC9847	Q86YS7	284, 285, 292, 297	EIPFNEDPNPNTHSSGPS*T*PLKNQTY*SFSPS*K		18158.2	17723.8	12556.6	16840.4
KIAA0528	hypothetical protein LOC9847	Q86YS7	278, 280, 285	EIPFNEDPNPNT*HS*SGPST*PLK		217428	175307	146803	164601
KIAA0528	hypothetical protein LOC9847	Q86YS7	278, 281, 285	EIPFNEDPNPNT*HSS*GPST*PLK		217428	175307	146803	164601
KIAA0586	talpid3 protein	Q9BVV6	1463, 1470	NKSDIAPSQQQVS*PGDM#DRT*QIELNPYLTCVFSGGK		28238.6	30145.9	36230.9	29488.1
KIAA0889	hypothetical protein LOC140710 isoform 1	O94964	1017	VYYS*PPVAR		113319	112426	134945	139557
KIAA0889	hypothetical protein LOC140710 isoform 1	O94964	1320	KPEPLS*PASYHQPEGVAR		33793.7	23244.7	17611.7	23335.1
KIAA0930	hypothetical protein LOC23313 isoform b	Q6ICG6	289, 293, 304	VTSFS*TPPT*PERNNRPAFFS*PSLKR		21967.3	38158.5	38799.3	29387.5
KIAA0930	hypothetical protein LOC23313 isoform b	Q6ICG6	293	VTSFSTPPT*PER		2.98676e+06	2.36132e+06	2.50453e+06	2.84937e+06
KIAA0930	hypothetical protein LOC23313 isoform b	Q6ICG6	289, 293	VTSFS*TPPT*PER		706522	583713	576701	691367
KIAA0930	hypothetical protein LOC23313 isoform b	Q6ICG6	290, 293	VTSFST*PPT*PER		706522	583713	576701	691367
KIAA0947	hypothetical protein LOC23379	Q9Y2F5	958	LS*FSPENILIQNQDIVR		296363	270849	329135	398125
KIAA0947	hypothetical protein LOC23379	Q9Y2F5	960	LSFS*PENILIQNQDIVR		433298	424786	507736	427130
KIAA0947	hypothetical protein LOC23379	Q9Y2F5	1612	SQTQTILANADTST*PTDCSPDTLSK		71700.5	66878	66571.6	67166
KIAA0947	hypothetical protein LOC23379	Q9Y2F5	1617	SQTQTILANADTSTPTDCS*PDTLSK		71700.5	66878	66571.6	67166
KIAA1191	hypothetical protein LOC57179 isoform b	Q96A73	174, 179, 182	QPASAQS*TPSTT*PHS*SPK		38824.9	33440.4	33347.8	35308.4
KIAA1191	hypothetical protein LOC57179 isoform b	Q96A73	174, 179, 183	QPASAQS*TPSTT*PHSS*PK		38824.9	33440.4	33347.8	35308.4
KIAA1191	hypothetical protein LOC57179 isoform b	Q96A73	174, 182, 183	QPASAQS*TPSTTPHS*S*PK		38824.9	33440.4	33347.8	35308.4
KIAA1217	sickle tail protein homolog isoform 2	Q5T5P2	313, 316, 328	GDGPGAPRPGSTAHPPHAIPNS*PPS*TPVPHSM#PPSPS*R		35993.1	30027.3	31074.9	52913.7
KIAA1217	sickle tail protein homolog isoform 2	Q5T5P2	313, 317, 328	GDGPGAPRPGSTAHPPHAIPNS*PPST*PVPHSM#PPSPS*R		35993.1	30027.3	31074.9	52913.7
KIAA1217	sickle tail protein homolog isoform 2	Q5T5P2	361	ISSLPVSRPIS*PSPSAILER		199707	282473	255955	266107
KIAA1217	sickle tail protein homolog isoform 2	Q5T5P2	363	ISSLPVSRPISPS*PSAILER		199707	282473	255955	266107
KIAA1217	sickle tail protein homolog isoform 2	Q5T5P2	365	ISSLPVSRPISPSPS*AILER		199707	282473	255955	266107
KIAA1217	sickle tail protein homolog isoform 2	Q5T5P2	313, 316	GDGPGAPRPGSTAHPPHAIPNS*PPS*TPVPHSM#PPSPSR		37956.3	47592.4	34772.7	46147
KIAA1217	sickle tail protein homolog isoform 2	Q5T5P2	313, 317	GDGPGAPRPGSTAHPPHAIPNS*PPST*PVPHSM#PPSPSR		37956.3	47592.4	34772.7	46147
KIAA1217	sickle tail protein homolog isoform 2	Q5T5P2	313, 326	GDGPGAPRPGSTAHPPHAIPNS*PPSTPVPHSM#PPS*PSR		37956.3	47592.4	34772.7	46147
KIAA1217	sickle tail protein homolog isoform 2	Q5T5P2	316, 326	GDGPGAPRPGSTAHPPHAIPNSPPS*TPVPHSM#PPS*PSR		37956.3	47592.4	34772.7	46147
KIAA1217	sickle tail protein homolog isoform 2	Q5T5P2	313, 316, 322	GDGPGAPRPGSTAHPPHAIPNS*PPS*TPVPHS*M#PPSPSR		48116.1	49670.7	45421.7	45557.1
KIAA1217	sickle tail protein homolog isoform 2	Q5T5P2	1633	SQPEDT*PENTVR		111377	86866.1	83808.9	92733.2
KIAA1217	sickle tail protein homolog isoform 2	Q5T5P2	313, 316, 326	GDGPGAPRPGSTAHPPHAIPNS*PPS*TPVPHSMPPS*PSR		53974.8	46089	40082.5	48173.6
KIAA1217	sickle tail protein homolog isoform 2	Q5T5P2	313, 317, 326	GDGPGAPRPGSTAHPPHAIPNS*PPST*PVPHSMPPS*PSR		53974.8	46089	40082.5	48173.6
KIAA1267	hypothetical protein LOC284058 isoform 2	Q7Z3B3	961, 971, 984	TTPQLGS*ANPSTPQPAS*PDVSSSHSLSEYS*HGQSPR	DOWN	28261.5	22876.8	10746.3	13456.7
KIAA1267	hypothetical protein LOC284058 isoform 2	Q7Z3B3	965, 971, 988	TTPQLGSANPS*TPQPAS*PDVSSSHSLSEYSHGQS*PR	DOWN	28261.5	22876.8	10746.3	13456.7
KIAA1267	hypothetical protein LOC284058 isoform 2	Q7Z3B3	966, 971, 988	TTPQLGSANPST*PQPAS*PDVSSSHSLSEYSHGQS*PR	DOWN	28261.5	22876.8	10746.3	13456.7
KIAA1267	hypothetical protein LOC284058 isoform 2	Q7Z3B3	965	TTPQLGSANPS*TPQPASPDVSSSHSLSEYSHGQSPR	DOWN	24824	20339.2	18341.8	22278.6
KIAA1267	hypothetical protein LOC284058 isoform 2	Q7Z3B3	966	TTPQLGSANPST*PQPASPDVSSSHSLSEYSHGQSPR	DOWN	24824	20339.2	18341.8	22278.6
KIAA1267	hypothetical protein LOC284058 isoform 2	Q7Z3B3	1021	CS*TPELGLDEQSVQPWER	DOWN	372660	340332	316022	271348
KIAA1267	hypothetical protein LOC284058 isoform 2	Q7Z3B3	1022	CST*PELGLDEQSVQPWER	DOWN	372660	340332	316022	271348
KIAA1274	paladin	Q9ULE6	89	LSDNT*PEHYLVQGR		68834.6	68671.7	80939	65524.1
KIAA1310	hypothetical protein LOC55683 isoform a	Q9P2N6	523, 535	LPAS*PSGSEDLSSVSS*SPTSSPK	DOWN	55806	49881.2	30889.8	35011.9
KIAA1310	hypothetical protein LOC55683 isoform a	Q9P2N6	523, 536	LPAS*PSGSEDLSSVSSS*PTSSPK	DOWN	55806	49881.2	30889.8	35011.9
KIAA1310	hypothetical protein LOC55683 isoform a	Q9P2N6	525, 535	LPASPS*GSEDLSSVSS*SPTSSPK	DOWN	55806	49881.2	30889.8	35011.9
KIAA1310	hypothetical protein LOC55683 isoform a	Q9P2N6	523, 536, 540	LPAS*PSGSEDLSSVSSS*PTSS*PK	DOWN	52463.1	49778	62733.7	66531.4
KIAA1310	hypothetical protein LOC55683 isoform a	Q9P2N6	525, 536, 540	LPASPS*GSEDLSSVSSS*PTSS*PK	DOWN	52463.1	49778	62733.7	66531.4
KIAA1310	hypothetical protein LOC55683 isoform a	Q9P2N6	515, 527	GSRPAS*PAAKLPASPSGS*EDLSSVSSSPTSSPK	DOWN	10043.9	12031.4	15362.7	10695.8
KIAA1310	hypothetical protein LOC55683 isoform a	Q9P2N6	523, 527	GSRPASPAAKLPAS*PSGS*EDLSSVSSSPTSSPK	DOWN	10043.9	12031.4	15362.7	10695.8
KIAA1310	hypothetical protein LOC55683 isoform a	Q9P2N6	515, 523	GSRPAS*PAAKLPAS*PSGSEDLSSVSSSPTSSPK	DOWN	11936.2	12395.7	16540.5	12710.7
KIAA1310	hypothetical protein LOC55683 isoform a	Q9P2N6	632	RHHPS*SPLPGSK	DOWN	395826	428549	442687	381101
KIAA1310	hypothetical protein LOC55683 isoform a	Q9P2N6	633	RHHPSS*PLPGSK	DOWN	395826	428549	442687	381101
KIAA1310	hypothetical protein LOC55683 isoform a	Q9P2N6	525, 536, 539	LPASPS*GSEDLSSVSSS*PTS*SPK	DOWN	192268	181217	157711	143243
KIAA1310	hypothetical protein LOC55683 isoform a	Q9P2N6	527, 536, 540	LPASPSGS*EDLSSVSSS*PTSS*PK	DOWN	192268	181217	157711	143243
KIAA1310	hypothetical protein LOC55683 isoform a	Q9P2N6	527, 538, 540	LPASPSGS*EDLSSVSSSPT*SS*PK	DOWN	192268	181217	157711	143243
KIAA1310	hypothetical protein LOC55683 isoform a	Q9P2N6	531, 538, 540	LPASPSGSEDLS*SVSSSPT*SS*PK	DOWN	192268	181217	157711	143243
KIAA1432	protein RIC1 homolog isoform b	Q4ADV7	987, 996	AIGS*GESETPPST*PTAQEPSSSGGFEFFR		49079.6	62391.9	57515	67908
KIAA1432	protein RIC1 homolog isoform b	Q4ADV7	990, 996	AIGSGES*ETPPST*PTAQEPSSSGGFEFFR		49079.6	62391.9	57515	67908
KIAA1432	protein RIC1 homolog isoform b	Q4ADV7	992, 995	AIGSGESET*PPS*TPTAQEPSSSGGFEFFR		49079.6	62391.9	57515	67908
KIAA1432	protein RIC1 homolog isoform b	Q4ADV7	992, 996	AIGSGESET*PPST*PTAQEPSSSGGFEFFR		49079.6	62391.9	57515	67908
KIAA1432	protein RIC1 homolog isoform b	Q4ADV7	995, 998	AIGSGESETPPS*TPT*AQEPSSSGGFEFFR		49079.6	62391.9	57515	67908
KIAA1522	hypothetical protein LOC57648 isoform 2	Q9P206	545, 604	GLAGPPAS*PGKAQPPKPER		90734.2	177403	265068	213987
KIAA1522	hypothetical protein LOC57648 isoform 2	Q9P206	514, 573	RPPRS*PER		61592.6	68022	125497	105922
KIAA1522	hypothetical protein LOC57648 isoform 2	Q9P206	929, 988	KLQLERPVS*PETQADLQR		1.51649e+07	1.52629e+07	1.64527e+07	1.68048e+07
KIAA1671	hypothetical protein LOC85379	Q9BY89	465	EDSTLALAVGSESPLATPAS*PSAAPEPEKGVVSVQER		78713.7	113564	105933	90167.2
KIAA1671	hypothetical protein LOC85379	Q9BY89	981	RTDYVS*PTASALR		21797.1	23573.6	16828.4	21463.6
KIAA1671	hypothetical protein LOC85379	Q9BY89	983	RTDYVSPT*ASALR		21797.1	23573.6	16828.4	21463.6
[truncated: 2,420 more rows]

## Sheet: DAVID_PHOSPHOPROTEOME _ALLDATA
Category	Term	Count	%	PValue	Genes	List Total	Pop Hits	Pop Total	Fold Enrichment	Bonferroni	Benjamini	FDR
UP_KEYWORDS	Transcription	237	23.7713	3.45463e-28	XRCC6, ZNF638, HMGN5, BTK, EPC2, SIN3A, MED26, PATZ1, PITX1, MAP2K6, CCAR1, MCRS1, ZNF644, TFPT, ZHX2, MED14, MED13, PROX1, PPARGC1A, BAZ1A, MED18, ST18, VGLL4, MYBBP1A, SUDS3, CRTC2, GPBP1L1, TFCP2L1, TADA1, MYT1, TCF20, ATN1, CASZ1, PBRM1, TCF3, ASXL3, ZBTB48, KLF6, TP53BP1, SRA1, PTPN14, RYBP, MLX, JAZF1, TCF12, ZNF219, NCOR1, RERE, NCOR2, KLF3, ELF1, HNF1B, FOXA2, EZH2, NFKB1, DMAP1, PDPK1, H…	997	2398	20581	2.04019	1.20221e-25	1.09292e-26	4.72079e-25
GOTERM_CC_DIRECT	GO:0005913~cell-cell adherens junction	74	7.42227	2.64294e-27	RTN4, LIMA1, TLN1, ZC3HAV1, LMO7, RANGAP1, EIF2A, RPS2, CD2AP, EFHD2, CTTN, PAK4, BAG3, FAM129B, MKL2, DLG5, AHNAK, DLG1, DBNL, LAD1, CTNNA1, FLNB, MARK2, EIF4G1, RSL1D1, EPB41L1, GAPVD1, EEF1G, EEF1D, UBAP2, GIGYF2, DBN1, EPS8L1, ADD1, EPN2, PARVA, ALDOA, USP8, DAG1, CTNND1, HCFC1, ANLN, ESYT2, ATXN2L, SORBS1, MACF1, EIF3E, NUMB, FASN, CCS, CC2D1A, APC, ENO1, EHD4, PLEC, BAIAP2L1, PPFIBP1, ANXA1…	950	323	18224	4.3949	1.61483e-24	4.03709e-25	3.91312e-24
UP_KEYWORDS	Transcription regulation	230	23.0692	3.80315e-27	XRCC6, ZNF638, HMGN5, BTK, EPC2, SIN3A, MED26, PATZ1, PITX1, MAP2K6, CCAR1, MCRS1, ZNF644, TFPT, ZHX2, MED14, MED13, PROX1, PPARGC1A, BAZ1A, MED18, ST18, VGLL4, MYBBP1A, SUDS3, CRTC2, GPBP1L1, TFCP2L1, TADA1, MYT1, TCF20, ATN1, CASZ1, PBRM1, TCF3, ASXL3, ZBTB48, KLF6, TP53BP1, SRA1, PTPN14, RYBP, MLX, JAZF1, TCF12, ZNF219, NCOR1, RERE, NCOR2, KLF3, ELF1, HNF1B, FOXA2, EZH2, NFKB1, DMAP1, PDPK1, H…	997	2332	20581	2.03597	1.3235e-24	1.10291e-25	5.19705e-24
GOTERM_MF_DIRECT	GO:0098641~cadherin binding involved in cell-cell adhesion	69	6.92076	2.51549e-25	RTN4, LIMA1, TLN1, ZC3HAV1, RANGAP1, EIF2A, RPS2, CD2AP, EFHD2, CTTN, PAK4, BAG3, FAM129B, MKL2, AHNAK, DLG1, DBNL, LAD1, CTNNA1, FLNB, MARK2, RSL1D1, EIF4G1, EPB41L1, GAPVD1, EEF1G, EEF1D, UBAP2, GIGYF2, DBN1, EPS8L1, ADD1, EPN2, PARVA, ALDOA, USP8, CTNND1, HCFC1, ANLN, ESYT2, ATXN2L, MACF1, EIF3E, NUMB, FASN, CCS, CC2D1A, ENO1, EHD4, PLEC, BAIAP2L1, PPFIBP1, ANXA1, STAT1, PPP1R13L, MPRIP, ANXA2…	924	290	16881	4.34688	2.18093e-22	7.26976e-23	3.90207e-22
UP_KEYWORDS	Cell cycle	98	9.82949	1.21977e-23	KIF23, CLSPN, DYNC1LI1, ZAK, PRC1, KNTC1, PKMYT1, RPS6KB1, FOXO4, SENP5, WTAP, ANKLE2, SPICE1, CD2AP, CDT1, CDC42, NDE1, CASP8AP2, PAK4, INCENP, BRD7, TLK1, ACTR8, PARD3B, TPR, CDCA5, ASPM, CDK13, CCAR1, ANAPC1, ESCO1, POGZ, RBL2, LIG1, RBL1, PAPD7, TPX2, NUSAP1, CDC5L, RB1, ECT2, MCM4, WEE1, NCAPD3, ESCO2, MCM6, CCND3, RIF1, NEK9, MAPRE2, ANAPC7, SPAST, MELK, HAUS6, FZR1, USP8, LIN9, FOXM1, STK1…	997	650	20581	3.11232	4.24481e-21	3.26524e-22	1.66684e-20
UP_KEYWORDS	Activator	96	9.62889	5.54394e-22	AKNA, HNF1B, RAI1, ELF1, FOXK1, FOXA2, XRCC6, ZXDC, FOXO1, CTCF, NFKB1, DMAP1, FOXO3, ZNF638, FOXO4, PDPK1, CASP8AP2, HSF1, GATA6, GATA3, MED26, MKL2, NFIL3, MYC, PITX1, CCAR1, NFX1, EGR1, ATF7IP, BRF2, MED14, CDC5L, MED13, SPEN, ARNTL, PPARGC1A, ZNF335, NRIP1, RBPMS, HIF1A, MED18, ASH1L, RBM39, ZFPM1, MYBBP1A, NSD1, SRCAP, CLOCK, SMARCA4, MED1, CRTC2, NACA, TFAP4, FOXM1, BDP1, SETD1A, TFEB, PML,…	997	661	20581	2.99807	1.92929e-19	1.37807e-20	7.57588e-19
GOTERM_BP_DIRECT	GO:0098609~cell-cell adhesion	61	6.11836	3.6564e-21	RTN4, LIMA1, ZC3HAV1, EIF2A, RANGAP1, RPS2, EFHD2, CTTN, PAK4, BAG3, FAM129B, MKL2, AHNAK, DBNL, LAD1, FLNB, MARK2, RSL1D1, EIF4G1, EPB41L1, GAPVD1, EEF1G, EEF1D, UBAP2, DBN1, GIGYF2, EPS8L1, ADD1, EPN2, ALDOA, USP8, HCFC1, ANLN, ESYT2, ATXN2L, MACF1, EIF3E, NUMB, FASN, CCS, CC2D1A, ENO1, EHD4, PLEC, BAIAP2L1, PPFIBP1, STAT1, PPP1R13L, MPRIP, ANXA2, TNKS1BP1, TJP1, LASP1, SPTBN1, NOP56, TMPO, DNA…	918	271	16792	4.11737	1.13897e-17	1.13897e-17	6.61156e-18
INTERPRO	IPR011993:Pleckstrin homology-like domain	71	7.12136	3.7453e-18	ENAH, TLN1, BTK, ARHGAP21, DAB2, FRMD5, PDPK1, GAB2, GAB1, RANBP3, ARHGEF40, FAM129B, RANBP2, AGAP2, FRS2, AGAP3, IRS2, ARHGEF1, ARHGEF7, ARHGEF5, ARHGEF12, ARHGAP23, ECT2, FARP2, DOK1, TNS3, KIF1B, EPB41L1, MTMR10, EPB41L5, OSBPL10, EPS8L3, SPATA13, EPS8L1, RALGPS2, GULP1, EXOC8, AKAP13, ANLN, EPB41L4B, RASAL2, PLEKHG3, RGS12, PLEKHG6, NUP50, PLCH1, NUMB, SOS2, FGD5, MTMR6, NBEAL2, PHLDA2, FGD3,…	959	427	18559	3.21785	5.34829e-15	5.34829e-15	6.18592e-15
GOTERM_BP_DIRECT	GO:0006351~transcription, DNA-templated	190	19.0572	7.13062e-16	JDP2, RBM15B, XRCC6, ZXDC, ZNF827, CNOT2, FOXO1, ZNF638, HMGN5, KANK2, BTK, KDM1A, EPC2, SIN3A, CASP8AP2, MED26, PATZ1, TGS1, MAP2K6, CCAR1, MCRS1, ZNF592, ZNF644, TFPT, RBL2, RBL1, ZHX2, ARID1A, ARNTL, PROX1, ASCL2, RBPMS, HIF1A, BAZ1A, MGA, DNTTIP2, ST18, VGLL4, MYBBP1A, SUDS3, SMARCA4, CRTC2, GPBP1L1, TFCP2L1, SETD1A, TFEB, TADA1, SP110, TRRAP, MYT1, DIDO1, NR2C2, TCF20, ATN1, PELP1, ELK4, CAS…	918	1955	16792	1.77773	2.07501e-12	1.0375e-12	1.19904e-12
UP_KEYWORDS	DNA-binding	178	17.8536	6.90498e-15	AKNA, RAD51C, JDP2, SURF6, XRCC6, ZNF827, FOXO1, ZNF638, FOXO3, FOXO4, HMGN5, GATA6, GATA3, SRRM1, PATZ1, DDX20, PITX1, ZNF592, ZNF644, RBL2, MTA2, ZHX2, TOPBP1, ARID1A, ARNTL, PROX1, GRHL2, HNRNPU, ASCL2, HIF1A, HUWE1, SMARCE1, MGA, ST18, EP400, ZC3H3, TFAP4, AGFG1, GPBP1L1, TFCP2L1, TFEB, AHCTF1, SP110, MYT1, NR2C2, TCF20, ACD, ELK4, CASZ1, PBRM1, RNF10, TAF9, RUNX1, TCF3, ZBTB48, TAF1, KLF6, M…	997	2050	20581	1.79241	2.39542e-12	1.33116e-13	9.40359e-12
UP_KEYWORDS	RNA-binding	81	8.12437	4.50405e-14	SCAF1, SRSF1, ZC3HAV1, SURF6, RBM15B, DICER1, KIAA0430, SYNJ1, RBM7, ZNF638, NSRP1, ANKRD17, PARN, SRRM2, PIWIL1, RC3H2, SRRM1, RANBP2, PUM2, DDX39A, ZFP36, SNUPN, SF1, YTHDF2, CDC5L, SPEN, PPARGC1A, HNRNPU, TUT1, EIF4G1, RBPMS, NOP2, FAM120A, KHSRP, RBM39, THOC2, AKAP1, MATR3, SKIV2L, TRA2A, SETD1A, OAS3, IGF2BP2, IGF2BP3, ZC3H8, DAZAP1, PATL1, HNRNPA3, EIF3B, PABPC1, TNRC6B, RBM27, NSUN2, BAZ2A…	997	665	20581	2.5144	1.56861e-11	8.25562e-13	6.15952e-11
UP_KEYWORDS	Zinc-finger	156	15.6469	2.49027e-13	ZC3HAV1, ZNF827, ZXDC, ZNF638, BTK, TRIM47, BRPF3, GATA6, RNF219, GATA3, RC3H2, LONRF3, PATZ1, ANKZF1, SREK1IP1, ESCO1, ZNF592, ZNF644, BRAF, CIZ1, MTA2, ZHX2, UBR4, TANK, ESCO2, BAZ1A, MIB2, UBR5, CLIP1, ST18, ZC3H3, ZC3H4, AGFG1, AGFG2, AKAP13, MYO9B, SP110, MYT1, DIDO1, ZMYND8, NR2C2, ZC3H8, ZFC3H1, TCF20, GMIP, CASZ1, RNFT1, OTUD7B, RNF169, RNF10, RNF168, RUNX1, FGD5, FGD3, ZC3H14, GIT1, ZBTB…	997	1781	20581	1.80814	8.666e-11	4.33298e-12	3.40294e-10
UP_KEYWORDS	DNA damage	53	5.31595	6.31827e-13	CLSPN, RAD51C, XRCC6, UVRAG, XRCC1, SETX, EPC2, TLK1, USP10, ACTR8, FANCB, INO80C, MCRS1, TFPT, DTL, LIG1, TOPBP1, RAD9A, HERC2, TOPORS, CDC5L, RBBP6, TANK, DCLRE1C, PNKP, XPC, RIF1, HUWE1, UBR5, HIPK2, CLOCK, FZR1, FOXM1, SLX4, MDC1, RNF169, RNF168, MSH6, TAOK1, TP53BP1, EME1, TAOK3, BRCA2, BRIP1, ATAD5, CEP63, BRAT1, PSMD14, TDP1, SFPQ, CUL4B, CHAF1A, BARD1	997	352	20581	3.10817	2.19876e-10	1.04703e-11	8.63398e-10
UP_KEYWORDS	Cell division	56	5.61685	7.48896e-13	KIF23, DYNC1LI1, PRC1, KNTC1, ANKLE2, SENP5, CD2AP, SPICE1, CDC42, NDE1, INCENP, PARD3B, ACTR8, TPR, CDCA5, ASPM, CDK13, ANAPC1, POGZ, LIG1, TPX2, PAPD7, NUSAP1, ECT2, NCAPD3, WEE1, CCND3, NEK9, MAPRE2, ANAPC7, SPAST, FZR1, HAUS6, AHCTF1, ANLN, CNTRL, NUMA1, NCAPH, KATNA1, SKA3, USP37, CLASP1, CLASP2, NSUN2, TERF1, PDS5B, CENPF, BIRC6, KIF18B, CEP63, RACGAP1, CDC25C, RGS14, NEDD1, CENPT, CIT	997	388	20581	2.97939	2.60598e-10	1.18454e-11	1.0233e-09
UP_KEYWORDS	Bromodomain	17	1.70512	1.06015e-11	BRD1, TAF1, ATAD2, TRIM24, SP110, ZMYND8, PHIP, BAZ1A, BPTF, BRPF3, ASH1L, BRD7, PBRM1, BAZ2B, BAZ2A, BRD9, SMARCA4	997	39	20581	8.9982	3.68933e-09	1.53722e-10	1.44871e-08
UP_KEYWORDS	Mitosis	42	4.21264	2.85852e-11	KIF23, DYNC1LI1, HAUS6, FZR1, KNTC1, ANLN, ANKLE2, CD2AP, SPICE1, NUMA1, NDE1, NCAPH, KATNA1, INCENP, SKA3, USP37, CLASP1, ACTR8, CLASP2, TPR, NSUN2, CDCA5, ASPM, TERF1, ANAPC1, PDS5B, PAPD7, TPX2, CENPF, BIRC6, KIF18B, NUSAP1, CEP63, CDC25C, NCAPD3, WEE1, NEDD1, NEK9, CENPT, MAPRE2, ANAPC7, CIT	997	262	20581	3.30917	9.94767e-09	3.97907e-10	3.90621e-08
UP_SEQ_FEATURE	nucleotide phosphate-binding region:ATP	99	9.92979	3.94983e-11	RAD51C, DYNC1LI1, PRPF4B, ZAK, PKMYT1, RPS6KB1, ITPKA, SETX, BTK, DHX38, TLK1, DDX20, MAP2K6, KIF13B, DDX39A, BRAF, HNRNPU, WEE1, MARK2, PNKP, NAV2, RIPK3, BMP2K, NEK9, MYO18A, SRXN1, EP400, SMARCA4, FGFR4, STK10, UBA6, MYO9B, IRAK4, VRK2, KATNA1, LMTK2, TAF9, KIF3A, TAOK2, MAP2K1, MKI67, TAOK1, MYO1E, TAOK3, BRIP1, ATAD2, EPRS, ATAD5, EPHA5, ULK1, PSMC1, RAD54L2, CDC42BPB, KIF23, KIF22, DICER1, …	993	994	20063	2.01231	1.15927e-07	1.15927e-08	7.095e-08
UP_KEYWORDS	Microtubule	43	4.31294	6.55134e-11	KIF23, DYNC1LI1, KIF22, HAUS6, SHROOM3, PRC1, HOOK2, NUMA1, NDE1, CEP57, MACF1, KATNA1, INCENP, CAMSAP1, SKA3, CLASP1, ODF2, CDK5RAP2, CLASP2, KIF21B, KIF13B, APC, KIF3A, PCNT, TPX2, KIF18B, NUSAP1, RACGAP1, RGS14, EML4, KIF1C, WDR47, KIF1B, CLIP1, MAP7, MAPRE2, STMN1, DST, MDM1, SPAST, DYNC1I2, KIF20A, DNM2	997	280	20581	3.17016	2.27987e-08	8.76873e-10	8.95251e-08
UP_KEYWORDS	Zinc	181	18.1545	1.4195e-10	ZC3HAV1, ZNF827, ZXDC, LMO7, ZNF638, BTK, TRIM47, BRPF3, GATA6, RNF219, GATA3, ZNF185, RC3H2, LONRF3, PATZ1, ANKZF1, SREK1IP1, ESCO1, ZNF592, ZNF644, BRAF, CIZ1, MTA2, UBR4, ZHX2, TANK, ESCO2, NEBL, TNS3, BAZ1A, MIB2, UBR5, CLIP1, ST18, ZC3H3, ZC3H4, AGFG1, AGFG2, AMZ2, AKAP13, MYO9B, SP110, MYT1, DIDO1, ZMYND8, NR2C2, ZC3H8, ZFC3H1, TCF20, GMIP, ALB, CASZ1, RNFT1, OTUD7B, RNF169, RNF10, RNF168, …	997	2348	20581	1.5913	4.93986e-08	1.76424e-09	1.93977e-07
INTERPRO	IPR001487:Bromodomain	17	1.70512	1.59641e-10	BRD1, TAF1, ATAD2, TRIM24, SP110, ZMYND8, PHIP, BAZ1A, BPTF, BRPF3, ASH1L, BRD7, PBRM1, BAZ2B, BAZ2A, BRD9, SMARCA4	959	43	18559	7.65097	2.27967e-07	1.13984e-07	2.63671e-07
GOTERM_BP_DIRECT	GO:0007067~mitotic nuclear division	42	4.21264	1.82312e-10	DYNC1LI1, KIF22, HAUS6, FZR1, KNTC1, PKMYT1, ANLN, ANKLE2, CD2AP, NUMA1, KATNA1, INCENP, PPP1R12A, SKA3, USP37, PBRM1, ACTR8, TPR, NSUN2, CDCA5, ASPM, TERF1, ANAPC1, TPX2, CENPF, BIRC6, PBK, SUGT1, CEP63, CDC25C, RGS14, WEE1, EML4, SRSF2, NEDD1, NOLC1, NEK9, CLIP1, CENPT, MAPRE2, ANAPC7, CIT	918	248	16792	3.09783	5.67903e-07	1.13581e-07	3.2966e-07
INTERPRO	IPR012677:Nucleotide-binding, alpha-beta plait	42	4.21264	2.48863e-10	SRSF1, RBM15B, TRA2A, SYNJ1, KIAA0430, SETD1A, RBM7, IGF2BP2, ZNF638, IGF2BP3, DAZAP1, HNRNPA3, SRRT, PARN, EIF3B, PABPC1, RBM27, NUP35, TNRC6B, DAZ1, RBM23, CSTF2, ELAVL1, SPEN, PPARGC1A, RBMX, LARP4B, TUT1, EIF4B, SRSF2, RBPMS, HNRNPH3, POLDIP3, SFPQ, SRSF9, SRSF8, RBM39, HNRNPH1, RBM14, RBM15, PUF60, MATR3	959	264	18559	3.0788	3.55377e-07	1.18459e-07	4.11035e-07
UP_KEYWORDS	ATP-binding	121	12.1364	3.16616e-10	DYNC1LI1, RAD51C, PRPF4B, ZAK, XRCC6, PKMYT1, RPS6KB1, ITPKA, SETX, BTK, DHX38, TLK1, DDX20, MAP2K6, KIF13B, DDX39A, DARS, BRAF, LIG1, WEE1, HNRNPU, MARK2, PNKP, NAV2, RIPK3, BMP2K, NEK9, MYO18A, EP400, SRXN1, SMARCA4, FGFR4, GLUD1, STK10, OAS3, UBA6, MYO9B, IRAK4, VRK2, KATNA1, LMTK2, TAF1, KIF3A, MKI67, TAOK2, MAP2K1, TAOK1, MYO1E, TAOK3, BRIP1, ATAD2, EPRS, ATAD5, ATP7A, EPHA5, HSPA12A, NOLC1,…	997	1391	20581	1.79568	1.10182e-07	3.79939e-09	4.3266e-07
UP_SEQ_FEATURE	domain:Bromo	14	1.40421	3.16682e-10	BRD1, BAZ1A, BPTF, BRPF3, ASH1L, BRD7, ATAD2, SP110, TRIM24, BAZ2B, BAZ2A, ZMYND8, BRD9, SMARCA4	993	29	20063	9.75386	9.2946e-07	7.74551e-08	5.68849e-07
INTERPRO	IPR001849:Pleckstrin homology domain	42	4.21264	5.62492e-10	RALGPS2, EXOC8, AKAP13, ANLN, BTK, RASAL2, ARHGAP21, PLEKHG3, GAB2, PLEKHG6, GAB1, PLCH1, SOS2, ARHGEF40, FAM129B, FGD5, AGAP2, AGAP3, FGD3, PHLDA2, OSBPL5, IRS2, ARHGEF1, ARHGEF7, ARHGEF5, ARHGEF12, ARHGAP23, FARP2, MPRIP, PLEKHA4, DOK1, PLEKHA6, KIF1B, PLEKHA5, PLCG1, OSBPL10, SPTBN1, CIT, SPATA13, ARAP1, CDC42BPB, DNM2	959	271	18559	2.99927	8.03238e-07	2.00809e-07	9.29039e-07
UP_KEYWORDS	SH3 domain	35	3.51053	1.056e-09	SH3RF1, ABI2, CD2AP, BTK, ARHGAP4, CTTN, SORBS3, MACF1, SORBS1, SH3D21, DLG5, DLG1, DBNL, SH3PXD2A, MPP1, TP53BP2, BAIAP2L1, ARHGEF7, MYO1E, ARHGEF5, PPP1R13L, NEBL, TJP1, PLCG1, LASP1, FCHSD2, EPS8L3, BIN1, DST, SPATA13, TJP2, EPS8L1, SRGAP2, SPTAN1, MAP3K11	997	215	20581	3.36048	3.67488e-07	1.22496e-08	1.44304e-06
UP_KEYWORDS	mRNA splicing	39	3.91174	1.13144e-09	SRSF1, SCAF1, PRPF4B, RBM15B, TRA2A, NSRP1, WTAP, DGCR14, SF3B2, HNRNPA3, SF3B1, DHX38, CD2BP2, SRRM2, CDK12, SRRM1, DDX20, PABPC1, SREK1IP1, CDK13, ZCCHC8, DDX39A, SF1, YTHDC1, CDC5L, RBMX, HNRNPU, SRSF2, SON, SUGP1, SFPQ, SRSF9, THRAP3, SRSF8, KHSRP, RBM39, HNRNPH1, THOC2, PUF60	997	260	20581	3.09644	3.93741e-07	1.27013e-08	1.54613e-06
UP_SEQ_FEATURE	domain:PH	38	3.81143	1.32665e-09	RALGPS2, EXOC8, AKAP13, ANLN, BTK, RASAL2, ARHGAP21, PLEKHG3, PDPK1, GAB2, PLEKHG6, GAB1, PLCH1, SOS2, ARHGEF40, FAM129B, AGAP2, AGAP3, PHLDA2, OSBPL5, IRS2, ARHGEF1, ARHGEF7, ARHGEF5, ARHGEF12, ARHGAP23, ECT2, PLEKHA4, DOK1, PLEKHA6, KIF1B, PLEKHA5, OSBPL10, SPTBN1, CIT, SPATA13, CDC42BPB, DNM2	993	245	20063	3.13375	3.89371e-06	2.99516e-07	2.38303e-06
UP_KEYWORDS	mRNA processing	45	4.51354	1.33701e-09	SRSF1, SCAF1, PRPF4B, RBM15B, TRA2A, NSRP1, WTAP, DGCR14, SF3B2, HNRNPA3, SF3B1, DHX38, CD2BP2, SRRM2, CDK12, SRRM1, DDX20, PABPC1, SREK1IP1, CDK13, ZCCHC8, DDX39A, PDE12, CSTF2, SF1, YTHDC1, CDC5L, RBMX, HNRNPU, SLBP, TUT1, SRSF2, PCF11, HNRNPH3, SON, SUGP1, SFPQ, SRSF9, THRAP3, SRSF8, KHSRP, RBM39, HNRNPH1, THOC2, PUF60	997	332	20581	2.79799	4.65278e-07	1.454e-08	1.82704e-06
INTERPRO	IPR000504:RNA recognition motif domain	37	3.71113	1.53202e-09	SRSF1, RBM15B, KIAA0430, SYNJ1, SETD1A, TRA2A, RBM7, IGF2BP2, ZNF638, IGF2BP3, DAZAP1, HNRNPA3, EIF3B, PABPC1, RBM27, DAZ1, RBM23, CSTF2, ELAVL1, SPEN, PPARGC1A, RBMX, TUT1, EIF4B, SRSF2, RBPMS, HNRNPH3, POLDIP3, SFPQ, SRSF9, SRSF8, RBM39, RBM14, HNRNPH1, RBM15, PUF60, MATR3	959	226	18559	3.16832	2.18772e-06	4.37544e-07	2.53036e-06
SMART	SM00297:BROMO	17	1.70512	3.68063e-09	BRD1, TAF1, ATAD2, TRIM24, SP110, ZMYND8, PHIP, BAZ1A, BPTF, BRPF3, ASH1L, BRD7, PBRM1, BAZ2B, BAZ2A, BRD9, SMARCA4	666	42	10057	6.11215	1.26982e-06	1.26982e-06	5.02316e-06
GOTERM_CC_DIRECT	GO:0000776~kinetochore	21	2.10632	4.01914e-09	DYNC1LI1, KIF22, NUP98, CENPF, RANGAP1, SUGT1, CENPH, NDE1, PHF2, SIN3A, PSEN1, INCENP, PPP1R12A, CLIP1, SKA3, CLASP1, CENPT, CLASP2, TPR, APC, PINX1	950	81	18224	4.97341	2.45569e-06	2.23245e-07	5.95073e-06
GOTERM_MF_DIRECT	GO:0008017~microtubule binding	35	3.51053	9.09428e-09	KIF23, KIF22, PRC1, NUMA1, NDE1, CEP57, MACF1, KATNA1, CAMSAP1, PEX14, CLASP1, CDK5RAP2, CLASP2, KIF21B, CHD4, APC, KIF13B, TERF1, DNM1L, KIF3A, KIF18B, NUSAP1, RACGAP1, RGS14, EML4, KIF1C, MAST2, KIF1B, CEP350, CLIP1, MAPRE2, MDM1, SPAST, KIF20A, DNM2	924	208	16881	3.07419	7.88471e-06	1.12639e-06	1.41072e-05
UP_KEYWORDS	DNA repair	40	4.01204	1.01952e-08	CLSPN, RAD51C, FZR1, FOXM1, XRCC6, UVRAG, XRCC1, SETX, SLX4, EPC2, MDC1, USP10, RNF168, ACTR8, FANCB, INO80C, MSH6, MCRS1, TFPT, TAOK1, TP53BP1, LIG1, EME1, TAOK3, BRIP1, BRCA2, TOPBP1, HERC2, CDC5L, DCLRE1C, PNKP, PSMD14, XPC, HUWE1, TDP1, SFPQ, UBR5, CUL4B, CHAF1A, BARD1	997	293	20581	2.81815	3.54792e-06	1.07513e-07	1.39319e-05
GOTERM_CC_DIRECT	GO:0005874~microtubule	43	4.31294	1.41779e-08	KIF23, DYNC1LI1, KIF22, HAUS6, SHROOM3, SYNJ1, ARHGAP4, HOOK2, NDE1, CEP57, MACF1, KATNA1, INCENP, CAMSAP1, ODF2, CDK5RAP2, CLASP2, KIF21B, DLG1, KIF13B, APC, DNM1L, KIF3A, PCNT, TPX2, NUSAP1, KIF18B, RACGAP1, RGS14, EML4, KIF1C, CCDC50, WDR47, KIF1B, CLIP1, MAP7, STMN1, MDM1, SPAST, DYNC1I2, KIF20A, MAP3K11, DNM2	950	311	18224	2.65233	8.66266e-06	7.21891e-07	2.09917e-05
GOTERM_BP_DIRECT	GO:0016925~protein sumoylation	24	2.40722	7.19508e-08	NUP133, NUP98, L3MBTL2, TP53BP1, PML, NUP188, RANGAP1, HERC2, TOPORS, SENP5, SENP6, POM121, XPC, MDC1, INCENP, BCL11A, NUP50, NOP58, RNF168, POM121C, RANBP2, TPR, TOP2B, NUP35	918	117	16792	3.75219	0.000224102	2.49027e-05	0.000130103
GOTERM_BP_DIRECT	GO:0051301~cell division	46	4.61384	7.81501e-08	DYNC1LI1, HAUS6, FZR1, KNTC1, CNTRL, ANKLE2, SENP5, CD2AP, SPICE1, CDC42, NUMA1, NDE1, NCAPH, KATNA1, SKA3, USP37, CLASP1, PARD3B, ACTR8, CLASP2, TPR, NSUN2, CDCA5, CDK13, TERF1, ANAPC1, PDS5B, POGZ, LIG1, TPX2, PAPD7, CENPF, KIF18B, BIRC6, RB1, CEP63, CDC25C, NCAPD3, RGS14, WEE1, NEDD1, CCND3, NEK9, CENPT, MAPRE2, ANAPC7	918	350	16792	2.40408	0.000243408	2.43435e-05	0.000141312
INTERPRO	IPR019787:Zinc finger, PHD-finger	19	1.90572	8.02328e-08	BRD1, WHSC1, TRIM24, SP110, ZMYND8, DIDO1, PHF2, BAZ1A, BPTF, BRPF3, ASH1L, PHF21A, BAZ2B, MLLT6, BAZ2A, NSD1, CHD4, CHD3, NFX1	959	79	18559	4.65439	0.000114566	1.90952e-05	0.000132516
UP_KEYWORDS	GTPase activation	30	3.00903	8.88663e-08	RAB3GAP2, ARHGAP19, RANGAP1, MYO9B, ARHGAP4, TBC1D16, ARHGAP21, RASAL2, ARHGAP5, RGS12, GMIP, PLEKHG6, ARHGAP11A, ARHGAP8, AGAP2, AGAP3, GIT1, ARHGEF1, TBC1D10B, SIPA1L3, RACGAP1, ARHGEF12, ARHGAP23, RGS14, USP6NL, TBC1D24, GAPVD1, SIPA1L1, ARAP1, SRGAP2	997	197	20581	3.14359	3.0925e-05	8.5904e-07	0.000121437
INTERPRO	IPR001452:Src homology-3 domain	33	3.30993	8.99569e-08	SH3RF1, ABI2, CD2AP, BTK, ARHGAP4, CTTN, SORBS3, SORBS1, SH3D21, DLG5, DLG1, DBNL, SH3PXD2A, MPP1, TP53BP2, BAIAP2L1, ARHGEF7, MYO1E, ARHGEF5, PPP1R13L, NEBL, TJP1, PLCG1, LASP1, FCHSD2, EPS8L3, BIN1, SPATA13, TJP2, EPS8L1, SRGAP2, SPTAN1, MAP3K11	959	218	18559	2.9295	0.00012845	1.8351e-05	0.000148577
INTERPRO	IPR001965:Zinc finger, PHD-type	20	2.00602	1.06973e-07	BRD1, RAI1, WHSC1, TRIM24, SP110, ZMYND8, DIDO1, TCF20, PHF2, BAZ1A, BPTF, BRPF3, ASH1L, PHF21A, BAZ2B, MLLT6, BAZ2A, NSD1, CHD4, CHD3	959	89	18559	4.34887	0.000152746	1.90946e-05	0.000176682
GOTERM_MF_DIRECT	GO:0008270~zinc ion binding	107	10.7322	1.31024e-07	LMO7, ZNF638, TRIM47, BRPF3, GATA6, RNF219, GATA3, ZNF185, RC3H2, LONRF3, SREK1IP1, CIZ1, MTA2, UBR4, NEBL, BAZ1A, MIB2, UBR5, CLIP1, ST18, AMZ2, SP110, MYT1, ZMYND8, DIDO1, NR2C2, TCF20, RNFT1, OTUD7B, RNF169, RNF168, RNF10, TAF2, ZMYM4, RYBP, SKI, WHSC1, EHMT2, MSL2, TET3, PHF2, LASP1, ZNF318, TRIP6, RERE, SH3RF1, LIMA1, RAI1, CTCF, ZZEF1, TRIM2, TRIM3, ZFPL1, RANBP2, GATAD1, ZCCHC6, ZCCHC8, NF…	924	1169	16881	1.67223	0.000113591	1.13597e-05	0.000203247
UP_SEQ_FEATURE	domain:SH3	28	2.80843	1.41037e-07	ABI2, BTK, ARHGAP4, CTTN, MACF1, DLG5, DLG1, DBNL, MPP1, TP53BP2, ARHGEF7, BAIAP2L1, MYO1E, ARHGEF5, PPP1R13L, NEBL, TJP1, PLCG1, LASP1, EPS8L3, BIN1, DST, SPATA13, TJP2, EPS8L1, SRGAP2, SPTAN1, MAP3K11	993	175	20063	3.23271	0.000413859	2.43494e-05	0.000253342
GOTERM_BP_DIRECT	GO:0000398~mRNA splicing, via spliceosome	34	3.41023	1.51504e-07	SRSF1, PRPF4B, TRA2A, DGCR14, POLR2A, SF3B2, HNRNPA3, SF3B1, SRRT, DHX38, CD2BP2, SRRM2, SRRM1, PABPC1, ZCCHC8, CCAR1, DDX39A, CSTF2, SF1, ELAVL1, SPEN, CDC5L, RBMX, HNRNPU, SRSF2, PCF11, RBPMS, HNRNPH3, SUGP1, HNRNPUL1, GTF2F1, SRSF9, HNRNPH1, RBM15	918	222	16792	2.80147	0.000471824	3.93272e-05	0.000273952
INTERPRO	IPR019786:Zinc finger, PHD-type, conserved site	17	1.70512	2.10136e-07	BRD1, WHSC1, TRIM24, SP110, ZMYND8, DIDO1, PHF2, BAZ1A, BPTF, BRPF3, ASH1L, PHF21A, MLLT6, NSD1, CHD4, CHD3, NFX1	959	67	18559	4.91032	0.000300029	3.3341e-05	0.000347071
INTERPRO	IPR019786:Zinc finger, PHD-type, conserved site	17	1.70512	2.10136e-07	BRD1, WHSC1, TRIM24, SP110, ZMYND8, DIDO1, PHF2, BAZ1A, BPTF, BRPF3, ASH1L, PHF21A, MLLT6, NSD1, CHD4, CHD3, NFX1	959	67	18559	4.91032	0.000300029	3.3341e-05	0.000347071
INTERPRO	IPR018359:Bromodomain, conserved site	11	1.10331	3.19361e-07	PHIP, BRD1, TAF1, BAZ1A, BPTF, BRPF3, PBRM1, TRIM24, BAZ2B, BAZ2A, SMARCA4	959	26	18559	8.18758	0.000455944	4.1458e-05	0.000527471
INTERPRO	IPR018359:Bromodomain, conserved site	11	1.10331	3.19361e-07	PHIP, BRD1, TAF1, BAZ1A, BPTF, BRPF3, PBRM1, TRIM24, BAZ2B, BAZ2A, SMARCA4	959	26	18559	8.18758	0.000455944	4.1458e-05	0.000527471
SMART	SM00360:RRM	36	3.61083	3.9531e-07	SRSF1, RBM15B, KIAA0430, SETD1A, TRA2A, IGF2BP2, RBM7, ZNF638, IGF2BP3, DAZAP1, HNRNPA3, EIF3B, PABPC1, RBM27, DAZ1, RBM23, CSTF2, ELAVL1, SPEN, PPARGC1A, RBMX, TUT1, EIF4B, SRSF2, RBPMS, HNRNPH3, POLDIP3, SFPQ, SRSF9, SRSF8, RBM39, RBM14, HNRNPH1, RBM15, PUF60, MATR3	666	212	10057	2.56425	0.000136373	6.81886e-05	0.000539499
GOTERM_MF_DIRECT	GO:0000166~nucleotide binding	44	4.41324	4.798e-07	SRSF1, RBM15B, TRA2A, SYNJ1, KIAA0430, SETD1A, RBM7, IGF2BP2, ZNF638, IGF2BP3, DAZAP1, HNRNPA3, SRRT, PARN, EIF3B, GPSM2, PABPC1, RBM27, NUP35, TNRC6B, DAZ1, RBM23, CSTF2, ELAVL1, SPEN, PPARGC1A, RBMX, LARP4B, ATP7A, TUT1, EIF4B, SRSF2, RBPMS, HNRNPH3, POLDIP3, SFPQ, SRSF9, SRSF8, RBM39, HNRNPH1, RBM14, RBM15, PUF60, MATR3	924	348	16881	2.30993	0.0004159	3.4665e-05	0.000744272
GOTERM_BP_DIRECT	GO:0043547~positive regulation of GTPase activity	61	6.11836	5.90006e-07	RAB3GAP2, EZH2, ARHGAP19, RANGAP1, ARHGAP21, ARHGAP4, ARHGAP5, GBF1, ARHGEF40, ARHGAP11A, ARHGAP8, AGAP2, FRS2, ERRFI1, AGAP3, EIF2B5, IRS2, ARHGEF1, ARHGEF7, ARHGEF5, SIPA1L3, HERC2, ARHGEF12, ARHGAP23, ECT2, FARP2, SEC61B, GAPVD1, SPATA13, EPS8L1, SRGAP2, RALGPS2, FGFR4, AGFG1, AGFG2, AKAP13, MYO9B, RASAL2, PLEKHG3, RGS12, GMIP, PLEKHG6, SOS2, FGD5, FGD3, AXIN1, GIT1, DNM1L, RACGAP1, DOCK6, RGS…	918	565	16792	1.97488	0.00183618	0.000122517	0.00106685
SMART	SM00233:PH	41	4.11234	6.10776e-07	RALGPS2, EXOC8, AKAP13, ANLN, BTK, RASAL2, ARHGAP21, PLEKHG3, GAB2, PLEKHG6, GAB1, PLCH1, SOS2, ARHGEF40, FGD5, AGAP2, AGAP3, FGD3, PHLDA2, OSBPL5, IRS2, ARHGEF1, ARHGEF7, ARHGEF5, ARHGEF12, ARHGAP23, FARP2, MPRIP, PLEKHA4, DOK1, PLEKHA6, KIF1B, PLEKHA5, PLCG1, OSBPL10, SPTBN1, CIT, SPATA13, ARAP1, CDC42BPB, DNM2	666	264	10057	2.34517	0.000210695	7.02368e-05	0.000833555
GOTERM_BP_DIRECT	GO:0007062~sister chromatid cohesion	21	2.10632	6.24147e-07	RAD51C, ESCO1, NUP133, KIF22, NUP98, PDS5B, TAOK1, PAPD7, KNTC1, AHCTF1, CENPF, RANGAP1, CENPH, NDE1, INCENP, CLIP1, CLASP1, CENPT, RANBP2, CLASP2, CDCA5	918	103	16792	3.72942	0.00194233	0.000121506	0.00112859
GOTERM_MF_DIRECT	GO:0005096~GTPase activator activity	37	3.71113	1.47491e-06	RAB3GAP2, AGFG1, AGFG2, ARHGAP19, RANGAP1, MYO9B, RASAL2, ARHGAP21, TBC1D16, ARHGAP4, ARHGAP5, RGS12, GMIP, PLEKHG6, ARHGAP11A, ARHGAP8, AGAP2, ERRFI1, AGAP3, AXIN1, GIT1, DNM1L, ARHGEF1, TBC1D10B, SIPA1L3, RACGAP1, ARHGEF12, ARHGAP23, ECT2, RGS14, USP6NL, TBC1D24, GAPVD1, RABEP1, SIPA1L1, ARAP1, SRGAP2	924	279	16881	2.42283	0.00127793	9.83606e-05	0.00228789
GOTERM_MF_DIRECT	GO:0005524~ATP binding	124	12.4373	2.27305e-06	DYNC1LI1, RAD51C, PRPF4B, ZAK, XRCC6, PKMYT1, RPS6KB1, ITPKA, SETX, BTK, DHX38, TLK1, DDX20, MAP2K6, KIF13B, DDX39A, DARS, BRAF, LIG1, WEE1, HNRNPU, MARK2, PNKP, NAV2, RIPK3, BMP2K, NEK9, MYO18A, EP400, SRXN1, SMARCA4, FGFR4, GLUD1, STK10, OAS3, UBA6, MYO9B, IRAK4, VRK2, KATNA1, LMTK2, RUNX1, TAF1, KIF3A, MKI67, TAOK2, MAP2K1, TAOK1, MYO1E, TAOK3, BRIP1, ATAD2, EPRS, ATAD5, ATP7A, EPHA5, HSPA12A,…	924	1495	16881	1.51533	0.00196879	0.000131374	0.00352594
UP_KEYWORDS	mRNA transport	19	1.90572	3.11304e-06	ZC3H3, ZFP36, SRSF1, NUP133, NUP98, AGFG1, AHCTF1, IGF2BP2, NUP188, IGF2BP3, POM121, POLDIP3, NUP50, KHSRP, POM121C, RANBP2, TPR, NUP35, THOC2	997	106	20581	3.70015	0.00108275	2.77776e-05	0.00425393
UP_SEQ_FEATURE	domain:RRM 1	21	2.10632	3.23854e-06	SRSF1, DAZ1, RBM23, RBM15B, ELAVL1, IGF2BP2, IGF2BP3, ZNF638, SPEN, DAZAP1, HNRNPA3, HNRNPH3, SRSF9, SFPQ, PABPC1, RBM39, RBM14, HNRNPH1, RBM15, MATR3, PUF60	993	125	20063	3.39434	0.00946009	0.000475143	0.00581716
UP_SEQ_FEATURE	domain:RRM 2	21	2.10632	3.23854e-06	SRSF1, DAZ1, RBM23, RBM15B, ELAVL1, IGF2BP2, IGF2BP3, ZNF638, SPEN, DAZAP1, HNRNPA3, HNRNPH3, SRSF9, SFPQ, PABPC1, RBM39, RBM14, HNRNPH1, RBM15, MATR3, PUF60	993	125	20063	3.39434	0.00946009	0.000475143	0.00581716
INTERPRO	IPR011011:Zinc finger, FYVE/PHD-type	23	2.30692	3.26902e-06	WDFY3, BRD1, WHSC1, TRIM24, SP110, ZMYND8, DIDO1, PHF2, BAZ1A, BPTF, BRPF3, PIKFYVE, ASH1L, PHF21A, SYTL2, FGD5, BAZ2B, MLLT6, BAZ2A, NSD1, CHD4, FGD3, CHD3	959	141	18559	3.15678	0.00465728	0.000359025	0.00539913
SMART	SM00249:PHD	20	2.00602	4.20869e-06	BRD1, RAI1, WHSC1, TRIM24, SP110, ZMYND8, DIDO1, TCF20, PHF2, BAZ1A, BPTF, BRPF3, ASH1L, PHF21A, BAZ2B, MLLT6, BAZ2A, NSD1, CHD4, CHD3	666	89	10057	3.39339	0.00145095	0.000362934	0.00574366
INTERPRO	IPR013083:Zinc finger, RING/FYVE/PHD-type	48	4.81444	4.27324e-06	SH3RF1, PPIL2, PML, SP110, TRIM15, DIDO1, ZMYND8, TRIM11, TRIM47, TRIM2, TRIM3, BRPF3, RNF219, PIKFYVE, RNFT1, ZFPL1, RNF169, RC3H2, RNF168, RNF10, LONRF3, FGD5, MLLT6, BAZ2B, BAZ2A, FGD3, CHD4, CHD3, WDFY3, BRD1, WHSC1, TOPORS, TRIM24, RBBP6, NOSIP, PHF2, BAZ1A, BPTF, ZMIZ2, MIB2, ASH1L, MEX3C, PHF21A, SYTL2, RNF19B, NSD1, RNF40, BARD1	959	453	18559	2.05059	0.00608362	0.000435776	0.00705766
GOTERM_BP_DIRECT	GO:0006355~regulation of transcription, DNA-templated	123	12.337	4.61451e-06	RBM15B, ZNF827, CNOT2, ZNF638, FOXO4, HMGN5, SIN3A, CASP8AP2, PATZ1, NUP35, TGS1, PITX1, MAP2K6, CCAR1, NUP133, MCRS1, ZNF592, TFPT, ZNF644, ARNTL, PPARGC1A, ASCL2, RBPMS, BAZ1A, HIF1A, MGA, DNTTIP2, ST18, VGLL4, MYBBP1A, SMARCA4, GPBP1L1, SETD1A, TFEB, AHCTF1, TADA1, TRRAP, SP110, MYT1, ZMYND8, NR2C2, TCF20, CASZ1, PBRM1, TCF3, ZBTB48, ASXL3, RFX7, SRA1, PTPN14, ATAD2, MLX, ATF7, HABP4, ZNF318, …	918	1504	16792	1.49595	0.0142714	0.000756252	0.0083437
GOTERM_BP_DIRECT	GO:0006281~DNA repair	32	3.20963	4.80057e-06	CLSPN, KIF22, RAD51C, FZR1, FOXM1, UVRAG, TRRAP, DMAP1, SLX4, EPC2, ACTR8, INO80C, MSH6, MCRS1, PDS5B, TFPT, TAOK1, LIG1, EME1, TAOK3, RAD9A, TOPBP1, CDC5L, DOT1L, RECQL, PNKP, XPC, TDP1, UBR5, PARP4, CHAF1A, RBM14	918	235	16792	2.49082	0.0148426	0.000747411	0.00868012
UP_KEYWORDS	Helicase	22	2.20662	5.39818e-06	DDX39A, SKIV2L, XRCC6, DICER1, BRIP1, HELZ, MCM4, SETX, MCM6, CHD9, RECQL, CHD8, DHX38, NAV2, CHD1, RAD54L2, DDX20, SRCAP, EP400, CHD4, CHD3, SMARCA4	997	143	20581	3.17584	0.00187681	4.69632e-05	0.00737644
INTERPRO	IPR008271:Serine/threonine-protein kinase, active site	37	3.71113	5.42802e-06	PRPF4B, ZAK, STK10, PKMYT1, RPS6KB1, CAMKK2, PDPK1, VRK2, CDK12, TLK1, PAK1, MAP2K6, CDK13, MAP2K1, BRAF, TAOK2, TAOK1, TAOK3, PBK, WEE1, MARK2, MAST4, MAST2, KSR2, HIPK1, ULK1, HIPK3, GSK3B, HIPK2, RIPK3, ERN1, BMP2K, NEK9, CIT, MELK, CDC42BPB, MAP3K11	959	312	18559	2.295	0.00772127	0.000516615	0.00896481
UP_KEYWORDS	Nucleotide-binding	128	12.8385	6.42829e-06	DYNC1LI1, RAD51C, PRPF4B, ZAK, HBS1L, XRCC6, PKMYT1, RPS6KB1, ITPKA, SETX, BTK, DHX38, TLK1, DDX20, MAP2K6, KIF13B, DDX39A, DARS, BRAF, LIG1, WEE1, HNRNPU, MARK2, PNKP, NAV2, RIPK3, BMP2K, NEK9, MYO18A, EP400, SRXN1, SMARCA4, FGFR4, GLUD1, STK10, OAS3, UBA6, MYO9B, IRAK4, VRK2, KATNA1, LMTK2, TAF1, KIF3A, MKI67, TAOK2, MAP2K1, TAOK1, MYO1E, TAOK3, BRIP1, ATAD2, EPRS, ATAD5, ATP7A, EPHA5, HSPA12A,…	997	1788	20581	1.47779	0.00223455	5.45608e-05	0.00878399
UP_SEQ_FEATURE	zinc finger region:PHD-type	13	1.30391	6.58622e-06	BRD1, RAI1, BAZ1A, PHF2, BRPF3, ASH1L, PHF21A, SP110, TRIM24, BAZ2B, DIDO1, BAZ2A, ZMYND8	993	52	20063	5.05111	0.019145	0.000920083	0.01183
UP_KEYWORDS	Serine/threonine-protein kinase	41	4.11234	7.94906e-06	PRPF4B, ZAK, STK10, PKMYT1, RPS6KB1, CAMKK2, IRAK4, PDPK1, VRK2, PAK4, LMTK2, CDK12, TLK1, PAK1, MAP2K6, CDK13, TAF1, MAP2K1, BRAF, TAOK2, TAOK1, TAOK3, PBK, GSG2, MARK2, MAST4, MAST2, KSR2, HIPK1, ULK1, HIPK3, GSK3B, HIPK2, RIPK3, ERN1, BMP2K, NEK9, CIT, MELK, CDC42BPB, MAP3K11	997	393	20581	2.15359	0.00276246	6.58618e-05	0.010862
GOTERM_MF_DIRECT	GO:0005089~Rho guanyl-nucleotide exchange factor activity	16	1.60481	1.51691e-05	ARHGEF1, ARHGEF7, ARHGEF5, AKAP13, ARHGEF12, ECT2, FARP2, ARHGAP4, PLEKHG3, PLEKHG6, SOS2, ARHGEF40, FGD5, SPATA13, FGD3, EPS8L1	924	77	16881	3.79626	0.0130656	0.000657368	0.023528
GOTERM_MF_DIRECT	GO:0001104~RNA polymerase II transcription cofactor activity	11	1.10331	1.57183e-05	TP53BP1, MED26, THRAP3, MED18, CNOT2, MED14, MED13, RBM14, MED13L, PPARGC1A, MED1	924	36	16881	5.58234	0.0135354	0.000648736	0.0243798
UP_KEYWORDS	Kinetochore	17	1.70512	2.06846e-05	DYNC1LI1, NUP133, TP53BP1, KNTC1, AHCTF1, CENPF, RANGAP1, CENPH, NDE1, PHF2, INCENP, SKA3, CLASP1, CENPT, CLASP2, TPR, PINX1	997	99	20581	3.54475	0.00717246	0.000163584	0.028262
GOTERM_MF_DIRECT	GO:0070577~lysine-acetylated histone binding	8	0.802407	2.66956e-05	PHIP, TAF1, BRD7, TRIM24, BAZ2A, ZMYND8, BRD9, SMARCA4	924	18	16881	8.11977	0.0228796	0.00105151	0.0414028
UP_KEYWORDS	Centromere	20	2.00602	3.3921e-05	DYNC1LI1, NUP133, TP53BP1, UVRAG, KNTC1, CENPF, AHCTF1, RANGAP1, CTCF, CENPH, NDE1, PHF2, HJURP, INCENP, SKA3, CLASP1, CENPT, CLASP2, TPR, PINX1	997	137	20581	3.01357	0.0117353	0.000256591	0.0463435
SMART	SM00326:SH3	31	3.10933	3.40475e-05	SH3RF1, ABI2, CD2AP, BTK, ARHGAP4, CTTN, SORBS3, SORBS1, SH3D21, DLG5, DLG1, DBNL, SH3PXD2A, MPP1, TP53BP2, ARHGEF7, BAIAP2L1, MYO1E, ARHGEF5, PPP1R13L, NEBL, PLCG1, LASP1, FCHSD2, EPS8L3, BIN1, SPATA13, EPS8L1, SRGAP2, SPTAN1, MAP3K11	666	206	10057	2.27242	0.0116778	0.00195585	0.0464564
UP_KEYWORDS	Guanine-nucleotide releasing factor	20	2.00602	0.000108107	RALGPS2, ARHGEF1, ARHGEF7, ARHGEF5, AKAP13, DOCK7, ARHGEF12, ECT2, DOCK6, FARP2, GAPVD1, GBF1, SOS2, DENND4C, ARHGEF40, FGD5, ST5, SPATA13, FGD3, BCAR3	997	149	20581	2.77086	0.0369242	0.00078351	0.147628

## Sheet: PHOSPHOPROTEOME_1.5FOLD
GENEID	SYMBOL	NAME	Peptide (Predicted phosphorylation sites in CAPS)	MEAN MS SIGNAL DMSO 6 H	MEAN MS SIGNAL CMPD 1 6 H	CMPD 1/DMSO	GOabr	SPFunction
1108	CHD4	chromodomain helicase DNA binding protein 4	1540 - TptpStpgdtqpnTpapvppaedgikieenslk - 1572	19811.3	0	0	ATP binding|ATP-dependent DNA helicase activity|DNA binding|RNA polymerase II core promoter proximal region sequence-specific DNA binding|RNA polymerase II distal enhancer sequence-specific DNA binding|RNA polymerase II repressing transcription factor binding|microtubule binding|nucleosomal DNA binding|protein binding|zinc ion binding|ATP-dependent chromatin remodeling|DNA duplex unwinding|chroma…	component of the histone deacetylase nurd complex which participates in the remodeling of chromatin by deacetylating histones. {eco:0000269|pubmed:17626165, eco:0000269|pubmed:9804427}.
9282	MED14	mediator complex subunit 14	1106 - agnwpgSpqvsgpSpaar - 1123	126763	17584.1	0.142253	RNA polymerase II transcription cofactor activity|ligand-dependent nuclear receptor transcription coactivator activity|protein binding|receptor activity|thyroid hormone receptor binding|transcription coactivator activity|transcription cofactor activity|vitamin D receptor binding|androgen receptor signaling pathway|gene expression|intracellular steroid hormone receptor signaling pathway|positive r…	component of the mediator complex, a coactivator involved in the regulated transcription of nearly all rna polymerase ii-dependent genes. mediator functions as a bridge to convey information from gene-specific regulatory proteins to the basal rna polymerase ii transcription machinery. mediator is recruited to promoters by direct interactions with regulatory proteins and serves as a scaffold for t…
1108	CHD4	chromodomain helicase DNA binding protein 4	1540 - TpTpSTpgdtqpnTpapvppaedgik - 1565	171307	31383.4	0.192501	ATP binding|ATP-dependent DNA helicase activity|DNA binding|RNA polymerase II core promoter proximal region sequence-specific DNA binding|RNA polymerase II distal enhancer sequence-specific DNA binding|RNA polymerase II repressing transcription factor binding|microtubule binding|nucleosomal DNA binding|protein binding|zinc ion binding|ATP-dependent chromatin remodeling|DNA duplex unwinding|chroma…	component of the histone deacetylase nurd complex which participates in the remodeling of chromatin by deacetylating histones. {eco:0000269|pubmed:17626165, eco:0000269|pubmed:9804427}.
9441	MED26	mediator complex subunit 26	295 - gSvpSpSprpqaldatqvpSplplaqpsTppvr - 328	262455	56283.7	0.215073	DNA binding|RNA polymerase II transcription cofactor activity|protein binding|transcription coactivator activity|gene expression|regulation of transcription from RNA polymerase II promoter|transcription initiation from RNA polymerase II promoter|mediator complex|nucleoplasm	component of the mediator complex, a coactivator involved in the regulated transcription of nearly all rna polymerase ii-dependent genes. mediator functions as a bridge to convey information from gene-specific regulatory proteins to the basal rna polymerase ii transcription machinery. mediator is recruited to promoters by direct interactions with regulatory proteins and serves as a scaffold for t…
201626	PDE12	phosphodiesterase 12	200 - eakpgaaepevgvpsslspSSpSsswtetdveer - 233	131062	32966.1	0.255063	metal ion binding|poly(A)-specific ribonuclease activity|RNA phosphodiester bond hydrolysis, exonucleolytic|mRNA processing|mitochondrial matrix	enzyme that cleaves 2',5'-phosphodiester bond linking adenosines of the 5'-triphosphorylated oligoadenylates, triphosphorylated oligoadenylates referred as 2-5a modulates the 2-5a system. this enzyme degraded triphosphorylated 2-5a to produce amp and atp. also cleaves 3',5'-phosphodiester bond of oligoadenylates. plays a role as a negative regulator of the the 2-5a system that is one of the major…
9441	MED26	mediator complex subunit 26	296 - gSvpspSprpqaldatqvpSplplaqpSTppvr - 328	136809	36199.2	0.264353	DNA binding|RNA polymerase II transcription cofactor activity|protein binding|transcription coactivator activity|gene expression|regulation of transcription from RNA polymerase II promoter|transcription initiation from RNA polymerase II promoter|mediator complex|nucleoplasm	component of the mediator complex, a coactivator involved in the regulated transcription of nearly all rna polymerase ii-dependent genes. mediator functions as a bridge to convey information from gene-specific regulatory proteins to the basal rna polymerase ii transcription machinery. mediator is recruited to promoters by direct interactions with regulatory proteins and serves as a scaffold for t…
9282	MED14	mediator complex subunit 14	1106 - agnwpgSpqvsgpspaar - 1123	230246	70490.6	0.306381	RNA polymerase II transcription cofactor activity|ligand-dependent nuclear receptor transcription coactivator activity|protein binding|receptor activity|thyroid hormone receptor binding|transcription coactivator activity|transcription cofactor activity|vitamin D receptor binding|androgen receptor signaling pathway|gene expression|intracellular steroid hormone receptor signaling pathway|positive r…	component of the mediator complex, a coactivator involved in the regulated transcription of nearly all rna polymerase ii-dependent genes. mediator functions as a bridge to convey information from gene-specific regulatory proteins to the basal rna polymerase ii transcription machinery. mediator is recruited to promoters by direct interactions with regulatory proteins and serves as a scaffold for t…
1108	CHD4	chromodomain helicase DNA binding protein 4	1531 - SqpgSpSpkTptpstpgdtqpntpapvppaedgik - 1565	139342	35478.7	0.309725	ATP binding|ATP-dependent DNA helicase activity|DNA binding|RNA polymerase II core promoter proximal region sequence-specific DNA binding|RNA polymerase II distal enhancer sequence-specific DNA binding|RNA polymerase II repressing transcription factor binding|microtubule binding|nucleosomal DNA binding|protein binding|zinc ion binding|ATP-dependent chromatin remodeling|DNA duplex unwinding|chroma…	component of the histone deacetylase nurd complex which participates in the remodeling of chromatin by deacetylating histones. {eco:0000269|pubmed:17626165, eco:0000269|pubmed:9804427}.
84629	TNRC18	trinucleotide repeat containing 18	1230 - vdSpgrTepcTaaldlgvqlTpeTlveak -1258	225284	69821.8	0.311005	chromatin binding|transcription regulatory region sequence-specific DNA binding|chromatin silencing|heterochromatin assembly|chromatin|chromatin silencing complex|cytoplasm|mitochondrion|nuclear membrane|nucleoplasm|nucleus
4173	MCM4	minichromosome maintenance complex component 4	69 - fsSppqmhssaipldfdvSspltygtpssr - 98	54469.6	16632.5	0.31269	ATP binding|ATP-dependent DNA helicase activity|protein binding|single-stranded DNA binding|DNA replication|DNA replication|DNA replication initiation|DNA strand elongation involved in DNA replication|DNA unwinding involved in DNA replication|G1/S transition of mitotic cell cycle|mitotic cell cycle|MCM complex|membrane|nucleoplasm|nucleoplasm|nucleus	acts as component of the mcm2-7 complex (mcm complex) which is the putative replicative helicase essential for 'once per cell cycle' dna replication initiation and elongation in eukaryotic cells. the active atpase sites in the mcm2-7 ring are formed through the interaction surfaces of two neighboring subunits such that a critical structure of a conserved arginine finger motif is provided in trans…
23272	TASOR	transcription activation suppressor	971- ssdyqfpSspftdtlk - 986	368892	116521	0.31593
9441	MED26	mediator complex subunit 26	295 - gsvpspsprpqaldatqvpSplplaqpsTppvr - 328	161227	51394.7	0.324275	DNA binding|RNA polymerase II transcription cofactor activity|protein binding|transcription coactivator activity|gene expression|regulation of transcription from RNA polymerase II promoter|transcription initiation from RNA polymerase II promoter|mediator complex|nucleoplasm	component of the mediator complex, a coactivator involved in the regulated transcription of nearly all rna polymerase ii-dependent genes. mediator functions as a bridge to convey information from gene-specific regulatory proteins to the basal rna polymerase ii transcription machinery. mediator is recruited to promoters by direct interactions with regulatory proteins and serves as a scaffold for t…
9441	MED26	mediator complex subunit 26	295 - gsvpSpsprpqaldatqvpSplplaqpStppvrr - 328	42529.5	14569	0.344044	DNA binding|RNA polymerase II transcription cofactor activity|protein binding|transcription coactivator activity|gene expression|regulation of transcription from RNA polymerase II promoter|transcription initiation from RNA polymerase II promoter|mediator complex|nucleoplasm	component of the mediator complex, a coactivator involved in the regulated transcription of nearly all rna polymerase ii-dependent genes. mediator functions as a bridge to convey information from gene-specific regulatory proteins to the basal rna polymerase ii transcription machinery. mediator is recruited to promoters by direct interactions with regulatory proteins and serves as a scaffold for t…
6772	STAT1	signal transducer and activator of transcription 1	716 - lqttdnllpmsSpeefdevsr - 736	642962	223699	0.357082	CCR5 chemokine receptor binding|RNA polymerase II core promoter proximal region sequence-specific DNA binding|RNA polymerase II core promoter sequence-specific DNA binding|RNA polymerase II core promoter sequence-specific DNA binding transcription factor activity|double-stranded DNA binding|enzyme binding|identical protein binding|protein binding|protein homodimerization activity|sequence-specifi…	signal transducer and transcription activator that mediates cellular responses to interferons (ifns), cytokine kitlg/scf and other cytokines and other growth factors. following type i ifn (ifn-alpha and ifn-beta) binding to cell surface receptors, signaling via protein kinases leads to activation of jak kinases (tyk2 and jak1) and to tyrosine phosphorylation of stat1 and stat2. the phosphorylated…
9969	MED13	mediator complex subunit 13	551 - TpStpqsqhfyqmpTpdplvpskpmedr - 578	25415.8	9155.98	0.35916	RNA polymerase II transcription cofactor activity|ligand-dependent nuclear receptor transcription coactivator activity|receptor activity|thyroid hormone receptor binding|transcription coactivator activity|transcription cofactor activity|vitamin D receptor binding|androgen receptor signaling pathway|gene expression|intracellular steroid hormone receptor signaling pathway|positive regulation of tra…	component of the mediator complex, a coactivator involved in the regulated transcription of nearly all rna polymerase ii-dependent genes. mediator functions as a bridge to convey information from gene-specific regulatory proteins to the basal rna polymerase ii transcription machinery. mediator is recruited to promoters by direct interactions with regulatory proteins and serves as a scaffold for t…
26122	EPC2	enhancer of polycomb homolog 2	343 - aealitsqqpTpetlpvink - 362	68192.2	24823.1	0.364696	DNA repair|chromatin modification|regulation of transcription, DNA-templated|transcription, DNA-templated|Piccolo NuA4 histone acetyltransferase complex	may play a role in transcription or dna repair. {eco:0000250}.
81620	CDT1	chromatin licensing and DNA replication factor 1	72 - lsvdevsSpstpeapdipacpspgqk - 97	147123	55322.1	0.36806	DNA binding|protein binding|DNA replication|DNA replication checkpoint|G1/S transition of mitotic cell cycle|mitotic cell cycle|regulation of DNA-dependent DNA replication initiation|regulation of nuclear cell cycle DNA replication|regulation of transcription involved in G1/S transition of mitotic cell cycle|cytosol|nucleoplasm|nucleoplasm|nucleus	cooperates with cdc6 to promote the loading of the mini- chromosome maintenance complex onto chromatin to form the pre- replication complex necessary to initiate dna replication. binds dna in a sequence-, strand-, and conformation-independent manner. potential oncogene. {eco:0000250|uniprotkb:q8r4e9, eco:0000269|pubmed:11125146, eco:0000269|pubmed:14672932, eco:0000269|pubmed:14993212, eco:000026…
1958	EGR1	early growth response 1	6 - aemqlmsplqisdpfgsfphSptmdnypk -34	58489.7	23807.3	0.399829	DNA binding|RNA polymerase II core promoter proximal region sequence-specific DNA binding transcription factor activity involved in positive regulation of transcription|RNA polymerase II core promoter sequence-specific DNA binding|double-stranded DNA binding|histone acetyltransferase binding|metal ion binding|protein binding|sequence-specific DNA binding|sequence-specific DNA binding transcriptio…	transcriptional regulator. recognizes and binds to the dna sequence 5'-cgcccccgc-3'(egr-site). activates the transcription of target genes whose products are required for mitogenesis and differentiation.
84261	FBXW9	F-box and WD repeat domain containing 9	48 - srpsqlStpaaSpsasepr - 66	124606	48005.6	0.400339	protein binding|SCF-dependent proteasomal ubiquitin-dependent protein catabolic process	substrate-recognition component of the scf (skp1-cul1-f- box protein)-type e3 ubiquitin ligase complex. {eco:0000250}.
9441	MED26	mediator complex subunit 26	295 - gsvpspsprpqaldatqvpSplplaqpStppvrr -328	28447.2	11273.4	0.403619	DNA binding|RNA polymerase II transcription cofactor activity|protein binding|transcription coactivator activity|gene expression|regulation of transcription from RNA polymerase II promoter|transcription initiation from RNA polymerase II promoter|mediator complex|nucleoplasm	component of the mediator complex, a coactivator involved in the regulated transcription of nearly all rna polymerase ii-dependent genes. mediator functions as a bridge to convey information from gene-specific regulatory proteins to the basal rna polymerase ii transcription machinery. mediator is recruited to promoters by direct interactions with regulatory proteins and serves as a scaffold for t…
3054	HCFC1	host cell factor C1	1483 - avttvtqSTpvpgpsvpppeelqvSpgpr - 1511	41669.7	16699.8	0.404788	RNA polymerase II distal enhancer sequence-specific DNA binding transcription factor activity involved in positive regulation of transcription|chromatin binding|histone acetyltransferase activity (H4-K16 specific)|histone acetyltransferase activity (H4-K5 specific)|histone acetyltransferase activity (H4-K8 specific)|identical protein binding|protein binding|sequence-specific DNA binding transcrip…	involved in control of the cell cycle. also antagonizes transactivation by zbtb17 and gabp2; represses zbtb17 activation of the p15(ink4b) promoter and inhibits its ability to recruit p300. coactivator for egr2 and gabp2. tethers the chromatin modifying set1/ash2 histone h3 'lys-4' methyltransferase (h3k4me) and sin3 histone deacetylase (hdac) complexes (involved in the activation and repression …
23272	TASOR	transcription activation suppressor	971 - ssdyqfpsSpftdtlk - 986	1.20733e+06	489288	0.405938
81620	CDT1	chromatin licensing and DNA replication factor 1	72 - lsvdevsspsTpeapdipacpSpgqk - 97	36055.7	15417.8	0.42858	DNA binding|protein binding|DNA replication|DNA replication checkpoint|G1/S transition of mitotic cell cycle|mitotic cell cycle|regulation of DNA-dependent DNA replication initiation|regulation of nuclear cell cycle DNA replication|regulation of transcription involved in G1/S transition of mitotic cell cycle|cytosol|nucleoplasm|nucleoplasm|nucleus	cooperates with cdc6 to promote the loading of the mini- chromosome maintenance complex onto chromatin to form the pre- replication complex necessary to initiate dna replication. binds dna in a sequence-, strand-, and conformation-independent manner. potential oncogene. {eco:0000250|uniprotkb:q8r4e9, eco:0000269|pubmed:11125146, eco:0000269|pubmed:14672932, eco:0000269|pubmed:14993212, eco:000026…
9969	MED13	mediator complex subunit 13	551 - tpstpqSqhfyqmpTpdplvpskpmedr - 578	30727.8	13284	0.428827	RNA polymerase II transcription cofactor activity|ligand-dependent nuclear receptor transcription coactivator activity|receptor activity|thyroid hormone receptor binding|transcription coactivator activity|transcription cofactor activity|vitamin D receptor binding|androgen receptor signaling pathway|gene expression|intracellular steroid hormone receptor signaling pathway|positive regulation of tra…	component of the mediator complex, a coactivator involved in the regulated transcription of nearly all rna polymerase ii-dependent genes. mediator functions as a bridge to convey information from gene-specific regulatory proteins to the basal rna polymerase ii transcription machinery. mediator is recruited to promoters by direct interactions with regulatory proteins and serves as a scaffold for t…
4173	MCM4	minichromosome maintenance complex component 4	38 - rgedststgelqpmptSpgvdlqSpaaqdvl - 68	180435	77525.8	0.431751	ATP binding|ATP-dependent DNA helicase activity|protein binding|single-stranded DNA binding|DNA replication|DNA replication|DNA replication initiation|DNA strand elongation involved in DNA replication|DNA unwinding involved in DNA replication|G1/S transition of mitotic cell cycle|mitotic cell cycle|MCM complex|membrane|nucleoplasm|nucleoplasm|nucleus	acts as component of the mcm2-7 complex (mcm complex) which is the putative replicative helicase essential for 'once per cell cycle' dna replication initiation and elongation in eukaryotic cells. the active atpase sites in the mcm2-7 ring are formed through the interaction surfaces of two neighboring subunits such that a critical structure of a conserved arginine finger motif is provided in trans…
23272	TASOR	transcription activation suppressor	969 - qrSSdYqfpSSpftdtlk - 986	109358	47745	0.436526
1958	EGR1	early growth response 1	6 - aemqlmsplqisdpfgsfphspTmdnypk - 34	37570.7	16379	0.451994	DNA binding|RNA polymerase II core promoter proximal region sequence-specific DNA binding transcription factor activity involved in positive regulation of transcription|RNA polymerase II core promoter sequence-specific DNA binding|double-stranded DNA binding|histone acetyltransferase binding|metal ion binding|protein binding|sequence-specific DNA binding|sequence-specific DNA binding transcriptio…	transcriptional regulator. recognizes and binds to the dna sequence 5'-cgcccccgc-3'(egr-site). activates the transcription of target genes whose products are required for mitogenesis and differentiation.
56941	HMCES	5-hydroxymethylcytosine (hmC) binding, ES cell-specific	152 - sgsigaadSpenwek - 166	140553	63818.5	0.453217	DNA binding|peptidase activity|proteolysis	specifically binds 5-hydroxymethylcytosine (5hmc)- containing dna in stem cells, suggesting that it acts as a specific reader of 5hmc in stem cells (by similarity). may act as a peptidase; experimental evidences are however required to confirm this prediction (pubmed:23945014). {eco:0000250, eco:0000269|pubmed:23945014}.
51366	UBR5	ubiquitin protein ligase E3 component n-recognin 5	634 - rsTpapkeeekvneeqwslr -653	303360	139720	0.45597	RNA binding|ligase activity|protein binding|ubiquitin binding|ubiquitin-protein transferase activity|ubiquitin-ubiquitin ligase activity|zinc ion binding|DNA repair|cell proliferation|cellular response to DNA damage stimulus|cellular response to DNA damage stimulus|negative regulation of double-strand break repair|negative regulation of histone H2A K63-linked ubiquitination|positive regulation of…	e3 ubiquitin-protein ligase which is a component of the n-end rule pathway. recognizes and binds to proteins bearing specific n-terminal residues that are destabilizing according to the n-end rule, leading to their ubiquitination and subsequent degradation (by similarity). involved in maturation and/or transcriptional regulation of mrna by activating cdk9 by polyubiquitination. may play a role in…
1108	CHD4	chromodomain helicase DNA binding protein 4	1530 - mSqpgSpSpkTpTpSTpgdTqpnTpapvppaedgik - 1565	116570	51533.4	0.456116	ATP binding|ATP-dependent DNA helicase activity|DNA binding|RNA polymerase II core promoter proximal region sequence-specific DNA binding|RNA polymerase II distal enhancer sequence-specific DNA binding|RNA polymerase II repressing transcription factor binding|microtubule binding|nucleosomal DNA binding|protein binding|zinc ion binding|ATP-dependent chromatin remodeling|DNA duplex unwinding|chroma…	component of the histone deacetylase nurd complex which participates in the remodeling of chromatin by deacetylating histones. {eco:0000269|pubmed:17626165, eco:0000269|pubmed:9804427}.
57592	ZNF687	zinc finger protein 687	123 - mqngfgSpepslpgtphSpappSggtwk - 150	48123.8	22069	0.457661	DNA binding|metal ion binding|regulation of transcription, DNA-templated|transcription, DNA-templated|intracellular membrane-bounded organelle|nucleolus|nucleus	may be involved in transcriptional regulation.
4008	LMO7	LIM domain 7	595/929 - YngdvedikrTpnnvvSTpapSpdasqlasslssqk - 630/964	56265.3	25654.2	0.463157	ubiquitin-protein transferase activity|zinc ion binding|protein ubiquitination|regulation of cell adhesion|regulation of signaling|cytoplasm|focal adhesion|nucleus|ubiquitin ligase complex
3619	INCENP	inner centromere protein	259 - iaqvSpgprdSpafpdSpwrer - 280	698626	323217	0.465225	protein binding|chromosome segregation|cytokinesis|mitotic cell cycle|mitotic nuclear division|small GTPase mediated signal transduction|central element|chromocenter|chromosome, centromeric region|condensed chromosome kinetochore|cytosol|kinetochore|lateral element|microtubule|midbody|pericentric heterochromatin|protein complex|spindle	component of the chromosomal passenger complex (cpc), a complex that acts as a key regulator of mitosis. the cpc complex has essential functions at the centromere in ensuring correct chromosome alignment and segregation and is required for chromatin-induced microtubule stabilization and spindle assembly. probably acts through association with aurkb or aurkc. seems to bind directly to microtubules…
8994	LIMD1	LIM domains containing 1	190 - wgdkpgvSpSiglsvgsgwpSspgsdpplpkpcgdhplnhr - 230	54051	25518.8	0.470858	protein binding|transcription corepressor activity|zinc ion binding|cell migration|cytoplasmic mRNA processing body assembly|cytoskeleton organization|gene silencing by miRNA|multicellular organismal development|negative regulation of canonical Wnt signaling pathway|negative regulation of hippo signaling|negative regulation of osteoblast differentiation|negative regulation of transcription, DNA-t…	adapter or scaffold protein which participates in the assembly of numerous protein complexes and is involved in several cellular processes such as cell fate determination, cytoskeletal organization, repression of gene transcription, cell-cell adhesion, cell differentiation, proliferation and migration. positively regulates microrna (mirna)-mediated gene silencing and is essential for p-body forma…
9202	ZMYM4	zinc finger MYM-type containing 4	1085 - dqgstysgdleseavStphsweeelnhyalk -1115	98662.8	46591.8	0.475034	DNA binding|protein binding|zinc ion binding|cytoskeleton organization|multicellular organismal development|regulation of cell morphogenesis|cytoplasm|nucleolus|nucleoplasm|nucleus	plays a role in the regulation of cell morphology and cytoskeletal organization. {eco:0000269|pubmed:21834987}.
284058	KANSL1	KAT8 regulatory NSL complex subunit 1	955 - ttpqlgSanpSTpqpaSpdvssshslseyShgqSpr - 989	25569.1	12101.5	0.484234	histone acetyltransferase activity (H4-K16 specific)|histone acetyltransferase activity (H4-K5 specific)|histone acetyltransferase activity (H4-K8 specific)|protein binding|chromatin organization|histone H4-K16 acetylation|histone H4-K5 acetylation|histone H4-K8 acetylation|MLL1 complex|condensed chromosome kinetochore|histone acetyltransferase complex|nucleoplasm|nucleus	as part of the nsl complex it is involved in acetylation of nucleosomal histone h4 on several lysine residues and therefore may be involved in the regulation of transcription. {eco:0000269|pubmed:20018852, eco:0000269|pubmed:22547026}.
83746	L3MBTL2	polycomb repressive complex 1 subunit	60 - eagelpTSplhllSpgTpr - 78	186339	91427.4	0.489724	histone binding|methylated histone binding|protein binding|zinc ion binding|chromatin modification|regulation of transcription, DNA-templated|transcription, DNA-templated|nucleus	putative polycomb group (pcg) protein. pcg proteins maintain the transcriptionally repressive state of genes, probably via a modification of chromatin, rendering it heritably changed in its expressibility. its association with a chromatin-remodeling complex suggests that it may contribute to prevent expression of genes that trigger the cell into mitosis. binds to monomethylated and dimethylated '…
55872	PBK	PDZ binding kinase	18 - ksvlcstpTinipaSpfmqk - 37	829188	411168	0.491762	ATP binding|protein binding|protein serine/threonine kinase activity|cellular response to UV|mitotic nuclear division|negative regulation of inflammatory response|negative regulation of proteasomal ubiquitin-dependent protein catabolic process|negative regulation of stress-activated MAPK cascade|protein phosphorylation|cellular_component	phosphorylates map kinase p38. seems to be active only in mitosis. may also play a role in the activation of lymphoid cells. when phosphorylated, forms a complex with tp53, leading to tp53 destabilization and attenuation of g2/m checkpoint during doxorubicin-induced dna damage. {eco:0000269|pubmed:10781613, eco:0000269|pubmed:17482142}.
4302	MLLT6	myeloid/lymphoid or mixed-lineage leukemia; translocated to, 6	446 - palsatpvpadeTpetglkek - 466	28078.6	13974.1	0.499378	protein binding|zinc ion binding|regulation of transcription, DNA-templated|nucleus
1894	ECT2	epithelial cell transforming 2	403 - krpSaehSlSigSlldiSnTpeSsinYgdtpk - 434	46015	22710.1	0.501014	GTPase activator activity|Rho GTPase binding|Rho guanyl-nucleotide exchange factor activity|protein binding|protein homodimerization activity|signal transducer activity|activation of GTPase activity|activation of GTPase activity|activation of protein kinase activity|apoptotic signaling pathway|bicellular tight junction assembly|cell morphogenesis|cellular response to calcium ion|cellular response…	guanine nucleotide exchange factor (gef) that catalyzes the exchange of gdp for gtp. promotes guanine nucleotide exchange on the rho family members of small gtpases, like rhoa, rhoc, rac1 and cdc42. required for signal transduction pathways involved in the regulation of cytokinesis. component of the centralspindlin complex that serves as a microtubule-dependent and rho-mediated signaling required…
8061	FOSL1	FOS like 1, AP-1 transcription factor subunit	235 - ftypStpepcasahr - 249	134418	66829.9	0.504211	RNA polymerase II regulatory region sequence-specific DNA binding|protein binding|sequence-specific DNA binding transcription factor activity|cellular defense response|cellular response to extracellular stimulus|chemotaxis|female pregnancy|in utero embryonic development|learning|negative regulation of cell proliferation|placenta blood vessel development|positive regulation of DNA-templated transc…
54443	ANLN	anillin actin binding protein	381 - cqehSkeSparsTphrTpiiTpntk - 405	122339	62531.6	0.512425	actin binding|protein binding|glomerular visceral epithelial cell migration|hematopoietic progenitor cell differentiation|mitotic cytokinesis|mitotic nuclear division|regulation of exit from mitosis|septin ring assembly|actin cytoskeleton|actomyosin contractile ring|intracellular membrane-bounded organelle|nucleoplasm	required for cytokinesis (pubmed:16040610). essential for the structural integrity of the cleavage furrow and for completion of cleavage furrow ingression. may play a significant role in podocyte cell migration (pubmed:24676636). {eco:0000269|pubmed:10931866, eco:0000269|pubmed:12479805, eco:0000269|pubmed:15496454, eco:0000269|pubmed:16040610, eco:0000269|pubmed:16357138, eco:0000269|pubmed:2467…
26000	TBC1D10B	TBC1 domain family member 10B	686 - asagpapgpvvtaeglhpslpSptgnsTplgssk - 718	124777	63050.7	0.515171	GTPase activator activity|protein binding|positive regulation of GTPase activity|positive regulation of GTPase activity|regulation of GTPase activity|regulation of cilium assembly|retrograde transport, endosome to Golgi|cytoplasm|plasma membrane	acts as gtpase-activating protein for rab3a, rab22a, rab27a, and rab35. does not act on rab2a and rab6a. {eco:0000269|pubmed:16923811, eco:0000269|pubmed:19077034}.
4000,	LMNA	lamin A/C	12 - sgaqaSstplSptr - 25	88360.1	46468.8	0.51669	protein binding|structural molecule activity|structural molecule activity|IRE1-mediated unfolded protein response|apoptotic process|cellular component disassembly involved in execution phase of apoptosis|cellular protein metabolic process|cellular response to hypoxia|endoplasmic reticulum unfolded protein response|establishment or maintenance of microtubule cytoskeleton polarity|mitotic cell cycl…	prelamin-a/c can accelerate smooth muscle cell senescence. it acts to disrupt mitosis and induce dna damage in vascular smooth muscle cells (vsmcs), leading to mitotic failure, genomic instability, and premature senescence.
1937	EEF1G	eukaryotic translation elongation factor 1 gamma	379 - gqelafplSpdwqvdyesytwr - 100	360085	184020	0.520731	protein binding|translation elongation factor activity|cellular protein metabolic process|gene expression|response to virus|translation|translational elongation|cytoplasm|cytosol|endoplasmic reticulum|extracellular exosome|membrane|nucleus	probably plays a role in anchoring the complex to other cellular components.
10579	TACC2	transforming acidic coiled-coil containing protein 2	8/2304 - mkkTpekldntpaSpprSpaepndipiak - 36/2332	31040.8	16067.8	0.5214	nuclear hormone receptor binding|protein domain specific binding|astral microtubule organization|cell proliferation|cerebral cortex development|interkinetic nuclear migration|microtubule cytoskeleton organization|neurogenesis|regulation of microtubule-based process|cytoplasm|microtubule cytoskeleton|microtubule organizing center|nucleolus|nucleoplasm|nucleus	plays a role in the microtubule-dependent coupling of the nucleus and the centrosome. involved in the processes that regulate centrosome-mediated interkinetic nuclear migration (inm) of neural progenitors (by similarity). may play a role in organizing centrosomal microtubules. may act as a tumor suppressor protein. may represent a tumor progression marker. {eco:0000250, eco:0000269|pubmed:1074993…
149986	LSM14B	LSM family member 14B	85 - aqhtlpqdpaivqsslgsasaSpfqphvpYSpfr - 118	72960.5	38082.8	0.523204	poly(A) RNA binding|multicellular organismal development|regulation of translation|ribonucleoprotein complex	may play a role in control of mrna translation. {eco:0000250}.
1822	ATN1	atrophin 1	158 - pyhppplfppSpqppdstpr - 177	2.3478e+06	1.23173e+06	0.525802	protein binding|protein domain specific binding|toxin receptor binding|transcription corepressor activity|cell migration|central nervous system development|maintenance of cell polarity|negative regulation of transcription from RNA polymerase II promoter|neuron apoptotic process|toxin metabolic process|transcription, DNA-templated|cell junction|cytoplasm|nuclear matrix|nucleoplasm|nucleus|perinucl…	transcriptional corepressor. recruits nr2e1 to repress transcription. promotes vascular smooth cell (vsmc) migration and orientation (by similarity). corepressor of mtg8 transcriptional repression. has some intrinsic repression activity which is independent of the number of poly-asn (polyq) repeats. {eco:0000250, eco:0000269|pubmed:10085113, eco:0000269|pubmed:10973986}.
84261	FBXW9	F-box and WD repeat domain containing 9	43 - sglafsrpsqlsTpaaSpSasepr - 66	589519	311610	0.52968	protein binding|SCF-dependent proteasomal ubiquitin-dependent protein catabolic process	substrate-recognition component of the scf (skp1-cul1-f- box protein)-type e3 ubiquitin ligase complex. {eco:0000250}.
55872	PBK	PDZ binding kinase	19 - svlcsTpTinipaspfmqk - 37	122490	63854.4	0.534718	ATP binding|protein binding|protein serine/threonine kinase activity|cellular response to UV|mitotic nuclear division|negative regulation of inflammatory response|negative regulation of proteasomal ubiquitin-dependent protein catabolic process|negative regulation of stress-activated MAPK cascade|protein phosphorylation|cellular_component	phosphorylates map kinase p38. seems to be active only in mitosis. may also play a role in the activation of lymphoid cells. when phosphorylated, forms a complex with tp53, leading to tp53 destabilization and attenuation of g2/m checkpoint during doxorubicin-induced dna damage. {eco:0000269|pubmed:10781613, eco:0000269|pubmed:17482142}.
9656	MDC1	mediator of DNA damage checkpoint 1	1649 - tpkpvepaasdlepfTptdqsvTpeaiaqggqsk - 1682	82864.8	44678.1	0.539267	FHA domain binding|protein C-terminus binding|protein binding|DNA repair|cellular protein metabolic process|double-strand break repair|double-strand break repair via homologous recombination|intra-S DNA damage checkpoint|post-translational protein modification|protein sumoylation|chromosome|focal adhesion|nucleoplasm|nucleoplasm|nucleus	required for checkpoint mediated cell cycle arrest in response to dna damage within both the s phase and g2/m phases of the cell cycle. may serve as a scaffold for the recruitment of dna repair and signal transduction proteins to discrete foci of dna damage marked by 'ser-139' phosphorylation of histone h2afx. also required for downstream events subsequent to the recruitment of these proteins. th…
9053	MAP7	microtubule associated protein 7	668 - vtvesTpdlekqpnengvsvqnenfeeiinlpigskpsr - 706	293257	159179	0.544064	receptor binding|structural molecule activity|establishment or maintenance of cell polarity|microtubule cytoskeleton organization|protein localization to plasma membrane|response to osmotic stress|basolateral plasma membrane|cytoplasm|microtubule|microtubule associated complex|microtubule cytoskeleton|perinuclear region of cytoplasm	microtubule-stabilizing protein that may play an important role during reorganization of microtubules during polarization and differentiation of epithelial cells. associates with microtubules in a dynamic manner. may play a role in the formation of intercellular contacts. colocalization with trpv4 results in the redistribution of trpv4 toward the membrane and may link cytoskeletal microfilaments.…
55773	TBC1D23	TBC1 domain family member 23	505- visfientsTpvdr - 518	428355	230940	0.544267	protein binding|positive regulation of interleukin-6 production|regulation of inflammatory response|regulation of tumor necrosis factor production
84458	LCOR	ligand dependent nuclear receptor corepressor	1212 - arpstkTpessaaqr - 1226	221267	120796	0.544904	DNA binding|protein binding|sequence-specific DNA binding transcription factor activity|transcription factor binding|negative regulation of transcription from RNA polymerase II promoter|transcription from RNA polymerase II promoter|nucleus	may act as transcription activator that binds dna elements with the sequence 5'-ccctatcgatcgatctctacct-3' (by similarity). repressor of ligand-dependent transcription activation by target nuclear receptors. repressor of ligand- dependent transcription activation by esr1, esr2, nr3c1, pgr, rara, rarb, rarg, rxra and vdr. {eco:0000250, eco:0000269|pubmed:12535528}.
4173	MCM4	minichromosome maintenance complex component 4	86 - vsSpltygtpssr - 98	43934.4	23881.4	0.545358	ATP binding|ATP-dependent DNA helicase activity|protein binding|single-stranded DNA binding|DNA replication|DNA replication|DNA replication initiation|DNA strand elongation involved in DNA replication|DNA unwinding involved in DNA replication|G1/S transition of mitotic cell cycle|mitotic cell cycle|MCM complex|membrane|nucleoplasm|nucleoplasm|nucleus	acts as component of the mcm2-7 complex (mcm complex) which is the putative replicative helicase essential for 'once per cell cycle' dna replication initiation and elongation in eukaryotic cells. the active atpase sites in the mcm2-7 ring are formed through the interaction surfaces of two neighboring subunits such that a critical structure of a conserved arginine finger motif is provided in trans…
55872	PBK	PDZ binding kinase	19 - svlcStptinipaSpfmqk - 37	301079	167495	0.552894	ATP binding|protein binding|protein serine/threonine kinase activity|cellular response to UV|mitotic nuclear division|negative regulation of inflammatory response|negative regulation of proteasomal ubiquitin-dependent protein catabolic process|negative regulation of stress-activated MAPK cascade|protein phosphorylation|cellular_component	phosphorylates map kinase p38. seems to be active only in mitosis. may also play a role in the activation of lymphoid cells. when phosphorylated, forms a complex with tp53, leading to tp53 destabilization and attenuation of g2/m checkpoint during doxorubicin-induced dna damage. {eco:0000269|pubmed:10781613, eco:0000269|pubmed:17482142}.
259217	HSPA12A	heat shock protein family A (Hsp70) member 12A	99 - tpttillTper - 109	44154.7	24366.7	0.555717	ATP binding|molecular_function|biological_process|extracellular exosome
29127	RACGAP1	Rac GTPase activating protein 1	572 - vsllgpvTTpehqllkTpSSSSlsqr - 597	69248.5	38518.1	0.557229	GTPase activator activity|GTPase activator activity|alpha-tubulin binding|beta-tubulin binding|gamma-tubulin binding|metal ion binding|microtubule binding|phosphatidylinositol-3,4,5-trisphosphate binding|protein binding|protein kinase binding|actomyosin contractile ring assembly|antigen processing and presentation of exogenous peptide antigen via MHC class II|blood coagulation|embryo development|…	component of the centralspindlin complex that serves as a microtubule-dependent and rho-mediated signaling required for the myosin contractile ring formation during the cell cycle cytokinesis. required for proper attachment of the midbody to the cell membrane during cytokinesis. plays key roles in controlling cell growth and differentiation of hematopoietic cells through mechanisms other than reg…
51070	NOSIP	nitric oxide synthase interacting protein	158 - vlpsfwipslTpeak - 172	765821	425932	0.56179	poly(A) RNA binding|protein binding|negative regulation of catalytic activity|negative regulation of nitric-oxide synthase activity|nitric oxide metabolic process|regulation of nitric-oxide synthase activity|small molecule metabolic process|Golgi membrane|cytoplasm|cytosol|nucleoplasm|nucleus	negatively regulates nitric oxide production by inducing nos1 and nos3 translocation to actin cytoskeleton and inhibiting their enzymatic activity. {eco:0000269|pubmed:11149895, eco:0000269|pubmed:15548660, eco:0000269|pubmed:16135813}.
170954	PPP1R18	protein phosphatase 1 regulatory subunit 18	192 - wrlSpgeTper - 202	196402	109529	0.56225	actin binding|phosphatase binding|protein binding|cytoplasm|cytoskeleton	isoform 4: may target protein phosphatase 1 to f-actin cytoskeleton. {eco:0000269|pubmed:17374523}.
96764	TGS1	trimethylguanosine synthase 1	290 - vdlvsfpsSpimvdndssgtsdkdhseildgisnik - 325	283703	156101	0.56303	RNA trimethylguanosine synthase activity|protein binding|7-methylguanosine RNA capping|7-methylguanosine cap hypermethylation|cellular lipid metabolic process|gene expression|ncRNA metabolic process|regulation of transcription, DNA-templated|ribonucleoprotein complex biogenesis|ribonucleoprotein complex import into nucleus|small molecule metabolic process|spliceosomal snRNP assembly|transcription…	catalyzes the 2 serial methylation steps for the conversion of the 7-monomethylguanosine (m(7)g) caps of snrnas and snornas to a 2,2,7-trimethylguanosine (m(2,2,7)g) cap structure. the enzyme is specific for guanine, and n7 methylation must precede n2 methylation. hypermethylation of the m7g cap of u snrnas leads to their concentration in nuclear foci, their colocalization with coilin and the for…
80709	AKNA	AT-hook transcription factor	429 - vpqefqTpeqatelvhqlqedyhr - 452	73603.4	41850.2	0.568804	RNA polymerase II core promoter proximal region sequence-specific DNA binding|RNA polymerase II core promoter proximal region sequence-specific DNA binding transcription factor activity involved in positive regulation of transcription|positive regulation of transcription from RNA polymerase II promoter|transcription, DNA-templated|membrane|nucleus	transcription factor that specifically activates the expression of the cd40 receptor and its ligand cd40l/cd154, two cell surface molecules on lymphocytes that are critical for antigen-dependent-b-cell development. binds to a/t-rich promoters. {eco:0000269|pubmed:11268217}.
54751	FBLIM1	filamin binding LIM protein 1	40 - grpweapapmkTpeaglagrpspwttpgr - 68	152727	86594.6	0.573215	filamin binding|protein binding|zinc ion binding|cell junction assembly|regulation of cell shape|regulation of integrin activation|single organismal cell-cell adhesion|cell cortex|cytosol|focal adhesion|stress fiber	serves as an anchoring site for cell-ecm adhesion proteins and filamin-containing actin filaments. is implicated in cell shape modulation (spreading) and motility. may participate in the regulation of filamin-mediated cross-linking and stabilization of actin filaments. may also regulate the assembly of filamin- containing signaling complexes that control actin assembly. promotes dissociation of f…
9656	MDC1	mediator of DNA damage checkpoint 1	1645 - SSvkTpkpvepaaSdlepftptdqsvTpeaiaqggqsk - 1682	82503.5	46837.4	0.574091	FHA domain binding|protein C-terminus binding|protein binding|DNA repair|cellular protein metabolic process|double-strand break repair|double-strand break repair via homologous recombination|intra-S DNA damage checkpoint|post-translational protein modification|protein sumoylation|chromosome|focal adhesion|nucleoplasm|nucleoplasm|nucleus	required for checkpoint mediated cell cycle arrest in response to dna damage within both the s phase and g2/m phases of the cell cycle. may serve as a scaffold for the recruitment of dna repair and signal transduction proteins to discrete foci of dna damage marked by 'ser-139' phosphorylation of histone h2afx. also required for downstream events subsequent to the recruitment of these proteins. th…
3927	LASP1	LIM and SH3 protein 1	60 - qsftmvadTpenlr - 73	1.3521e+06	786663	0.583535	SH3/SH2 adaptor activity|actin filament binding|ion transmembrane transporter activity|protein binding|zinc ion binding|ion transmembrane transport|ion transport|positive regulation of signal transduction|cortical actin cytoskeleton|extracellular exosome|focal adhesion	plays an important role in the regulation of dynamic actin-based, cytoskeletal activities. agonist-dependent changes in lasp1 phosphorylation may also serve to regulate actin-associated ion transport activities, not only in the parietal cell but also in certain other f-actin-rich secretory epithelial cell types (by similarity). {eco:0000250}.
84986	ARHGAP19	Rho GTPase activating protein 19	443 - knpTpesvaigelk - 456	107490	62949.5	0.588594	GTPase activator activity|positive regulation of GTPase activity|regulation of small GTPase mediated signal transduction|small GTPase mediated signal transduction|cytosol|nucleus	gtpase activator for the rho-type gtpases by converting them to an inactive gdp-bound state. {eco:0000250}.
9055	PRC1	protein regulator of cytokinesis 1	487/447 - klntttmsnatanssirpifggtvyhSpvsr - 517/477	858263	508312	0.592217	identical protein binding|kinesin binding|microtubule binding|protein binding|protein kinase binding|cytokinesis|mitotic spindle elongation|small GTPase mediated signal transduction|cytoplasm|cytosol|microtubule cytoskeleton|nucleoplasm|nucleus|plasma membrane|spindle|spindle microtubule|spindle pole	key regulator of cytokinesis that cross-links antiparrallel microtubules at an average distance of 35 nm. essential for controlling the spatiotemporal formation of the midzone and successful cytokinesis. required for kif14 localization to the central spindle and midbody. required to recruit plk1 to the spindle. stimulates plk1 phosphorylation of racgap1 to allow recruitment of ect2 to the central…
7942	TFEB	transcription factor EB	406 - edegppgypeplapghgSpfpslsk - 430	2.27735e+06	1.35202e+06	0.595603	RNA polymerase II core promoter proximal region sequence-specific DNA binding|RNA polymerase II core promoter proximal region sequence-specific DNA binding transcription factor activity involved in positive regulation of transcription|protein dimerization activity|sequence-specific DNA binding transcription factor activity|sequence-specific DNA binding transcription factor activity|transcription …	transcription factor that specifically recognizes and binds e-box sequences (5'-canntg-3'). efficient dna-binding requires dimerization with itself or with another mit/tfe family member such as tfe3 or mitf. in association with tfe3, activates the expression of cd40l in t-cells, thereby playing a role in t- cell-dependent antibody responses in activated cd4(+) t-cells and thymus-dependent humoral…
5339	PLEC	plectin	4274/4384 - SSsvgsSssypiSpavsr - 4291/4401	1.29826e+06	787072	0.604621	actin binding|ankyrin binding|poly(A) RNA binding|protein binding|structural constituent of muscle|structural constituent of muscle|apoptotic process|cell junction assembly|cellular component disassembly involved in execution phase of apoptosis|extracellular matrix organization|hemidesmosome assembly|hemidesmosome assembly|programmed cell death|costamere|cytoplasm|cytosol|extracellular exosome|fo…	interlinks intermediate filaments with microtubules and microfilaments and anchors intermediate filaments to desmosomes or hemidesmosomes. could also bind muscle proteins such as actin to membrane complexes in muscle. may be involved not only in the filaments network, but also in the regulation of their dynamics. structural component of muscle. isoform 9 plays a major role in the maintenance of m…
4173	MCM4	minichromosome maintenance complex component 4	69 - fSsppqmhssaipldfdvSsplTygtpssr - 98	119053	71644.5	0.605427	ATP binding|ATP-dependent DNA helicase activity|protein binding|single-stranded DNA binding|DNA replication|DNA replication|DNA replication initiation|DNA strand elongation involved in DNA replication|DNA unwinding involved in DNA replication|G1/S transition of mitotic cell cycle|mitotic cell cycle|MCM complex|membrane|nucleoplasm|nucleoplasm|nucleus	acts as component of the mcm2-7 complex (mcm complex) which is the putative replicative helicase essential for 'once per cell cycle' dna replication initiation and elongation in eukaryotic cells. the active atpase sites in the mcm2-7 ring are formed through the interaction surfaces of two neighboring subunits such that a critical structure of a conserved arginine finger motif is provided in trans…
1316	KLF6	Kruppel-like factor 6	140 - lsssvtStppsSpelsrepsqlwgcvpgelpSpgkvr - 176	53150.2	32118.3	0.606539	DNA binding|metal ion binding|protein binding|B cell differentiation|cytokine-mediated signaling pathway|positive regulation of transcription, DNA-templated|transcription, DNA-templated|cytoplasm|nucleus	transcriptional activator (by similarity). binds a gc box motif. could play a role in b-cell growth and development. {eco:0000250}.
57630	SH3RF1	SH3 domain containing ring finger 1	682 - ivtvlpglpTSpdsassacgnssatkpdkdsk - 713	199589	121720	0.609837	ligase activity|protein binding|zinc ion binding|negative regulation of apoptotic process|negative regulation of cysteine-type endopeptidase activity involved in apoptotic process|negative regulation of extrinsic apoptotic signaling pathway|protein ubiquitination|regulation of JNK cascade|Golgi apparatus|cytosol|lamellipodium|perinuclear region of cytoplasm	plays an essential role in the targeting of hiv-1 gag to the plasma membrane, this function is dependent on it's ring domain, and hence it's e3 ligase activity.
23613	ZMYND8	zinc finger MYND-type containing 8	278/423 - rislsdmprSpmstnssvhtgsdveqdaekk - 307/452	38363.9	23551.3	0.616532	RNA polymerase II transcription corepressor activity|protein binding|repressing transcription factor binding|zinc ion binding|negative regulation of transcription from RNA polymerase II promoter|nucleus
51322	WAC	WW domain containing adaptor with coiled-coil	455 - iStpqtntvpikplisTppvsSqpk - 479	251817	154581	0.617461	RNA polymerase II core binding|chromatin binding|protein binding|G1 DNA damage checkpoint|cellular response to DNA damage stimulus|histone H2B conserved C-terminal lysine ubiquitination|histone monoubiquitination|negative regulation of proteasomal ubiquitin-dependent protein catabolic process|positive regulation of macroautophagy|positive regulation of transcription, DNA-templated|transcription, …	acts as a linker between gene transcription and histone h2b monoubiquitination at 'lys-120' (h2bk120ub1). interacts with the rna polymerase ii transcriptional machinery via its ww domain and with rnf20-rnf40 via its coiled coil region, thereby linking and regulating h2bk120ub1 and gene transcription. regulates the cell-cycle checkpoint activation in response to dna damage. positive regulator of a…
4839	NOP2	NOP2 nucleolar protein	173 - eaaagiqwSeeeTedeeeekevTpesgppk - 202	159373	97741.1	0.61809	S-adenosylmethionine-dependent methyltransferase activity|poly(A) RNA binding|protein binding|methylation|positive regulation of cell proliferation|rRNA processing|nucleolus	s-adenosyl-l-methionine-dependent methyltransferase that specifically methylates the c(5) position of cytosine 4447 in 28s rrna (probable). may play a role in the regulation of the cell cycle and the increased nucleolar activity that is associated with the cell proliferation. {eco:0000305}.
54862	CC2D1A	coiled-coil and C2 domain containing 1A	200 - gpasTpTySpaptqpapr - 217	112974	70653	0.625125	RNA polymerase II core promoter proximal region sequence-specific DNA binding|RNA polymerase II core promoter proximal region sequence-specific DNA binding transcription factor activity involved in negative regulation of transcription|sequence-specific DNA binding RNA polymerase II transcription factor activity|signal transducer activity|negative regulation of transcription from RNA polymerase II…	transcription factor that binds specifically to the dre (dual repressor element) and represses htr1a gene transcription in neuronal cells. the combination of calcium and atp specifically inactivates the binding with fre. may play a role in the altered regulation of htr1a associated with anxiety and major depression. mediates hdac-independent repression of htr1a promoter in neuronal cell. performs…
57446	NDRG3	NDRG family member 3	327 - srthstSSSlgsgeSpfsr - 345	20045.1	12712.7	0.635198	molecular_function|cell differentiation|negative regulation of cell growth|signal transduction|spermatogenesis|cytoplasm|extracellular exosome
1822	ATN1	atrophin 1	57 - arveeasTpk - 66	134934	85858.7	0.636111	protein binding|protein domain specific binding|toxin receptor binding|transcription corepressor activity|cell migration|central nervous system development|maintenance of cell polarity|negative regulation of transcription from RNA polymerase II promoter|neuron apoptotic process|toxin metabolic process|transcription, DNA-templated|cell junction|cytoplasm|nuclear matrix|nucleoplasm|nucleus|perinucl…	transcriptional corepressor. recruits nr2e1 to repress transcription. promotes vascular smooth cell (vsmc) migration and orientation (by similarity). corepressor of mtg8 transcriptional repression. has some intrinsic repression activity which is independent of the number of poly-asn (polyq) repeats. {eco:0000250, eco:0000269|pubmed:10085113, eco:0000269|pubmed:10973986}.
29127	RACGAP1	Rac GTPase activating protein 1	572 - vsllgpvTTpehqllktpsssslSqr - 597	158581	101500	0.64033	GTPase activator activity|GTPase activator activity|alpha-tubulin binding|beta-tubulin binding|gamma-tubulin binding|metal ion binding|microtubule binding|phosphatidylinositol-3,4,5-trisphosphate binding|protein binding|protein kinase binding|actomyosin contractile ring assembly|antigen processing and presentation of exogenous peptide antigen via MHC class II|blood coagulation|embryo development|…	component of the centralspindlin complex that serves as a microtubule-dependent and rho-mediated signaling required for the myosin contractile ring formation during the cell cycle cytokinesis. required for proper attachment of the midbody to the cell membrane during cytokinesis. plays key roles in controlling cell growth and differentiation of hematopoietic cells through mechanisms other than reg…
54888	NSUN2	NOP2/Sun RNA methyltransferase family member 2	738 - agepnSpdaeeanSpdvtagcdpagvhppr - 767	294098	189482	0.644282	poly(A) RNA binding|tRNA (cytosine-5-)-methyltransferase activity|tRNA binding|cell division|mitotic nuclear division|tRNA methylation|cytoplasm|nucleolus|nucleus|spindle	rna methyltransferase that methylates trnas, and possibly rna polymerase iii transcripts. methylates cytosine to 5- methylcytosine (m5c) at positions 34 and 48 of intron-containing trna(leu)(caa) precursors, and at positions 48, 49 and 50 of trna(gly)(gcc) precursors. may act downstream of myc to regulate epidermal cell growth and proliferation. required for proper spindle assembly and chromosome…
5430	POLR2A	polymerase (RNA) II subunit A	1839 - ytpTSpsyspsSpeytptSpkySptSpk - 1866	11032.9	17043.9	1.54245	DNA binding|DNA-directed RNA polymerase activity|RNA polymerase II activity|RNA-directed RNA polymerase activity|metal ion binding|poly(A) RNA binding|protein binding|protein binding|ubiquitin protein ligase binding|7-methylguanosine mRNA capping|DNA repair|RNA splicing|gene expression|mRNA splicing, via spliceosome|nucleotide-excision repair|piRNA metabolic process|positive regulation of RNA spl…	dna-dependent rna polymerase catalyzes the transcription of dna into rna using the four ribonucleoside triphosphates as substrates. largest and catalytic component of rna polymerase ii which synthesizes mrna precursors and many functional non-coding rnas. forms the polymerase active center together with the second largest subunit. pol ii is the central component of the basal rna polymerase ii tra…
9441	MED26	mediator complex subunit 26	295 - gsvpspsprpqaldatqvpSplplaqpstppvrr - 328	87560.3	136703	1.56096	DNA binding|RNA polymerase II transcription cofactor activity|protein binding|transcription coactivator activity|gene expression|regulation of transcription from RNA polymerase II promoter|transcription initiation from RNA polymerase II promoter|mediator complex|nucleoplasm	component of the mediator complex, a coactivator involved in the regulated transcription of nearly all rna polymerase ii-dependent genes. mediator functions as a bridge to convey information from gene-specific regulatory proteins to the basal rna polymerase ii transcription machinery. mediator is recruited to promoters by direct interactions with regulatory proteins and serves as a scaffold for t…
7468	WHSC1	Wolf-Hirschhorn syndrome candidate 1	405 - lcssaetleshpdigkStpqktaeadpr - 432	75243.9	117631	1.56707	chromatin binding|histone-lysine N-methyltransferase activity|protein binding|sequence-specific DNA binding|zinc ion binding|anatomical structure morphogenesis|atrial septum primum morphogenesis|atrial septum secundum morphogenesis|bone development|chromatin organization|histone H3-K36 methylation|histone H4-K20 methylation|membranous septum morphogenesis|negative regulation of transcription from…	histone methyltransferase with histone h3 'lys-27' (h3k27me) methyltransferase activity. isoform re-iibp may act as a transcription regulator that binds dna and suppresses il5 transcription through hdac recruitment. {eco:0000269|pubmed:11152655, eco:0000269|pubmed:16115125, eco:0000269|pubmed:18172012}.
11218	DDX20	DEAD-box helicase 20	672 - sylegSsdnqlkdsesTpvddr - 693	7911.27	12412.3	1.56839	ATP binding|ATP-dependent RNA helicase activity|DNA binding|protein binding|protein domain specific binding|RNA processing|RNA secondary structure unwinding|gene expression|ncRNA metabolic process|negative regulation of transcription from RNA polymerase II promoter|oogenesis|positive regulation of apoptotic process|positive regulation of apoptotic process|regulation of steroid biosynthetic proces…	the smn complex plays a catalyst role in the assembly of small nuclear ribonucleoproteins (snrnps), the building blocks of the spliceosome. thereby, plays an important role in the splicing of cellular pre-mrnas. most spliceosomal snrnps contain a common set of sm proteins snrpb, snrpd1, snrpd2, snrpd3, snrpe, snrpf and snrpg that assemble in a heptameric protein ring on the sm site of the small n…
399909	PCNX3	pecanex homolog 3 (Drosophila)	125 - kvssTppvr - 133	63052.7	99332.3	1.57557	integral component of membrane
90381	TICRR	TOPBP1 interacting checkpoint and replication regulator	1123 - ishtpqtplyTper -1136	574296	914287	1.59643	chromatin binding|protein binding|DNA repair|DNA replication|cell cycle checkpoint|formation of translation preinitiation complex|mitotic DNA replication checkpoint|regulation of DNA-dependent DNA replication initiation|response to ionizing radiation|nucleoplasm|nucleus	regulator of dna replication and s/m and g2/m checkpoints. regulates the triggering of dna replication initiation via its interaction with topbp1 by participating in cdk2-mediated loading of cdc45l onto replication origins. required for the transition from pre-replication complex (pre-rc) to pre- initiation complex (pre-ic). required to prevent mitotic entry after treatment with ionizing radiatio…
54888	NSUN2	NOP2/Sun RNA methyltransferase family member 2	738 - agepnSpdaeeanSpdvtagcdpagvhppr - 767	55803.8	90395.6	1.61873	poly(A) RNA binding|tRNA (cytosine-5-)-methyltransferase activity|tRNA binding|cell division|mitotic nuclear division|tRNA methylation|cytoplasm|nucleolus|nucleus|spindle	rna methyltransferase that methylates trnas, and possibly rna polymerase iii transcripts. methylates cytosine to 5- methylcytosine (m5c) at positions 34 and 48 of intron-containing trna(leu)(caa) precursors, and at positions 48, 49 and 50 of trna(gly)(gcc) precursors. may act downstream of myc to regulate epidermal cell growth and proliferation. required for proper spindle assembly and chromosome…
647024	C6orf132	chromosome 6 open reading frame 132	436 - SSspalkpkpnppspentaSsapvdwrdpsqmek - 469	37499.9	60810.4	1.62102	De-capping
5925	RB1	RB transcriptional corepressor 1	792 - fpSsplripggniyiSplkspykiSeglpTptk - 824	42278.1	68653.7	1.62144	DNA binding|RNA polymerase II activating transcription factor binding|androgen receptor binding|core promoter binding|identical protein binding|kinase binding|phosphoprotein binding|protein binding|sequence-specific DNA binding transcription factor activity|transcription coactivator activity|transcription factor binding|ubiquitin protein ligase binding|G1/S transition of mitotic cell cycle|Ras pr…	key regulator of entry into cell division that acts as a tumor suppressor. promotes g0-g1 transition when phosphorylated by cdk3/cyclin-c. acts as a transcription repressor of e2f1 target genes. the underphosphorylated, active form of rb1 interacts with e2f1 and represses its transcription activity, leading to cell cycle arrest. directly involved in heterochromatin formation by maintaining overal…
6549	SLC9A2	solute carrier family 9 member A2	733 - nevdvdsgrdmpStpptph - 751	36225.4	59720.7	1.65786	sodium:proton antiporter activity|hydrogen ion transmembrane transport|ion transport|protein localization|regulation of pH|sodium ion transmembrane transport|sodium ion transmembrane transport|transmembrane transport|integral component of membrane|plasma membrane	involved in ph regulation to eliminate acids generated by active metabolism or to counter adverse environmental conditions. major proton extruding system driven by the inward sodium ion chemical gradient. seems to play an important role in colonic sodium absorption.
55971	BAIAP2L1	BAI1 associated protein 2 like 1	248 - tpasTpvsgTpqaSpmier - 266	35407.4	60392.8	1.68039	actin binding|cytoskeletal adaptor activity|proline-rich region binding|protein binding|actin crosslink formation|actin filament bundle assembly|insulin receptor signaling pathway|plasma membrane organization|positive regulation of actin cytoskeleton reorganization|positive regulation of actin filament polymerization|regulation of insulin receptor signaling pathway|response to bacterium|actin cyt…	may function as adapter protein. involved in the formation of clusters of actin bundles. plays a role in the reorganization of the actin cytoskeleton in response to bacterial infection. {eco:0000269|pubmed:17430976, eco:0000269|pubmed:19366662, eco:0000269|pubmed:22921828}.
8220	DGCR14	DiGeorge syndrome critical region gene 14	97 - eppppyvTpatfeTpevhagtgvvgnkprpr - 127	112624	189218	1.68856	molecular_function|protein binding|mRNA splicing, via spliceosome|nervous system development|catalytic step 2 spliceosome|nucleus	may be involved in pre-mrna splicing.
10250	SRRM1	serine and arginine repetitive matrix 1	651/660 - rrSpSlssk 659/668	629244	1.06292e+06	1.70741	DNA binding|poly(A) RNA binding|protein binding|RNA splicing|RNA splicing, via transesterification reactions|gene expression|mRNA 3'-end processing|mRNA export from nucleus|mRNA splicing, via spliceosome|mRNA splicing, via spliceosome|termination of RNA polymerase II transcription|transcription from RNA polymerase II promoter|catalytic step 2 spliceosome|cytosol|nuclear matrix|nuclear speck|nucle…	part of pre- and post-splicing multiprotein mrnp complexes. involved in numerous pre-mrna processing events. promotes constitutive and exonic splicing enhancer (ese)-dependent splicing activation by bridging together sequence-specific (sr family proteins, sfrs4, sfrs5 and tra2b/sfrs10) and basal snrnp (snrp70 and snrpa1) factors of the spliceosome. stimulates mrna 3'-end cleavage independently of…
8450	CUL4B	cullin 4B	29/37 - rklnsssssssnssneredfdstsssSstpplqpr - 73/91	76157.9	130703	1.71812	damaged DNA binding|protein binding|ubiquitin protein ligase activity|ubiquitin protein ligase binding|DNA damage response, detection of DNA damage|DNA repair|UV-damage excision repair|cell cycle|histone H2A monoubiquitination|positive regulation of G1/S transition of mitotic cell cycle|positive regulation of protein catabolic process|protein ubiquitination involved in ubiquitin-dependent protein…	core component of multiple cullin-ring-based e3 ubiquitin-protein ligase complexes which mediate the ubiquitination and subsequent proteasomal degradation of target proteins. the functional specificity of the e3 ubiquitin-protein ligase complex depends on the variable substrate recognition subunit. cul4b may act within the complex as a scaffold protein, contributing to catalysis through positioni…
9785	DHX38	DEAH-box helicase 38	283 - hlgsTpr - 289	43157	75265.7	1.73896	ATP binding|ATP-dependent RNA helicase activity|poly(A) RNA binding|protein binding|RNA splicing|gene expression|mRNA 3'-end processing|mRNA export from nucleus|mRNA splicing, via spliceosome|mRNA splicing, via spliceosome|mRNA splicing, via spliceosome|termination of RNA polymerase II transcription|transcription from RNA polymerase II promoter|catalytic step 2 spliceosome|cytoplasm|membrane|nucl…	probable atp-binding rna helicase involved in pre-mrna splicing.
343990	KIAA1211L	KIAA1211 like	312 - lqhssaltaSveeggvpgedpsSrpaTpelaepesaptlr - 351	27157.1	46711.6	1.73903
90381	TICRR	TOPBP1 interacting checkpoint and replication regulator	1123 - rishtpqtplyTper - 1137	668355	1.17923e+06	1.7659	chromatin binding|protein binding|DNA repair|DNA replication|cell cycle checkpoint|formation of translation preinitiation complex|mitotic DNA replication checkpoint|regulation of DNA-dependent DNA replication initiation|response to ionizing radiation|nucleoplasm|nucleus	regulator of dna replication and s/m and g2/m checkpoints. regulates the triggering of dna replication initiation via its interaction with topbp1 by participating in cdk2-mediated loading of cdc45l onto replication origins. required for the transition from pre-replication complex (pre-rc) to pre- initiation complex (pre-ic). required to prevent mitotic entry after treatment with ionizing radiatio…
5925	RB1	RB transcriptional corepressor 1	792 - fpSSplripggniyiSplkSpYkiseglptpTk - 824	30141.4	52675.1	1.77991	DNA binding|RNA polymerase II activating transcription factor binding|androgen receptor binding|core promoter binding|identical protein binding|kinase binding|phosphoprotein binding|protein binding|sequence-specific DNA binding transcription factor activity|transcription coactivator activity|transcription factor binding|ubiquitin protein ligase binding|G1/S transition of mitotic cell cycle|Ras pr…	key regulator of entry into cell division that acts as a tumor suppressor. promotes g0-g1 transition when phosphorylated by cdk3/cyclin-c. acts as a transcription repressor of e2f1 target genes. the underphosphorylated, active form of rb1 interacts with e2f1 and represses its transcription activity, leading to cell cycle arrest. directly involved in heterochromatin formation by maintaining overal…
5925	RB1	RB transcriptional corepressor 1	788 - spykfpsSplripggniYisplkSpykiseglptptk - 824	12019.7	21423.1	1.7856	DNA binding|RNA polymerase II activating transcription factor binding|androgen receptor binding|core promoter binding|identical protein binding|kinase binding|phosphoprotein binding|protein binding|sequence-specific DNA binding transcription factor activity|transcription coactivator activity|transcription factor binding|ubiquitin protein ligase binding|G1/S transition of mitotic cell cycle|Ras pr…	key regulator of entry into cell division that acts as a tumor suppressor. promotes g0-g1 transition when phosphorylated by cdk3/cyclin-c. acts as a transcription repressor of e2f1 target genes. the underphosphorylated, active form of rb1 interacts with e2f1 and represses its transcription activity, leading to cell cycle arrest. directly involved in heterochromatin formation by maintaining overal…
57648	KIAA1522	KIAA1522	509/569 - rpprSper - 517/576	64807.3	115710	1.79735
25909	AHCTF1	AT-hook containing transcription factor 1	1205/1240 - STlrSTplaSpspSpgrSpqr - 1225/1265	132330	238204	1.8022	DNA binding|sequence-specific DNA binding transcription factor activity|cytokinesis|mRNA transport|mitotic cell cycle|nuclear pore complex assembly|protein transport|regulation of transcription, DNA-templated|small GTPase mediated signal transduction|chromatin|condensed chromosome kinetochore|cytosol|extracellular exosome|nuclear matrix|nuclear membrane|nuclear pore|nuclear pore outer ring|nucleo…	required for the assembly of a functional nuclear pore complex (npc) on the surface of chromosomes as nuclei form at the end of mitosis. may initiate npc assembly by binding to chromatin and recruiting the nup107-160 subcomplex of the npc. also required for the localization of the nup107-160 subcomplex of the npc to the kinetochore during mitosis and for the completion of cytokinesis. {eco:000026…
23091	ZC3H13	zinc finger CCCH-type containing 13	1206 - lrSpSndsahr - 1216	232655	405976	1.80394	metal ion binding|poly(A) RNA binding|protein binding
22874	PLEKHA6	pleckstrin homology domain containing A6	453 - shsvprspSqgsysr - 467	203893	361701	1.81805
8314	BAP1	BRCA1 associated protein 1	513 - sanptrpsSpvtshisk - 529	14518.2	26677.3	1.82639	chromatin binding|peptidase activity|protein binding|ubiquitin-specific protease activity|cellular protein modification process|monoubiquitinated histone H2A deubiquitination|monoubiquitinated protein deubiquitination|negative regulation of cell proliferation|positive regulation of protein targeting to mitochondrion|protein K48-linked deubiquitination|protein deubiquitination|regulation of cell c…	deubiquitinating enzyme that plays a key role in chromatin by mediating deubiquitination of histone h2a and hcfc1. catalytic component of the pr-dub complex, a complex that specifically mediates deubiquitination of histone h2a monoubiquitinated at 'lys-119' (h2ak119ub1). does not deubiquitinate monoubiquitinated histone h2b. acts as a regulator of cell growth by mediating deubiquitination of hcfc…
8204	NRIP1	nuclear receptor interacting protein 1	537 - tsviespstnrtTpvSTpplltssk - 561	84769.6	157739	1.85697	androgen receptor binding|core promoter sequence-specific DNA binding|estrogen receptor binding|glucocorticoid receptor binding|histone deacetylase binding|nuclear hormone receptor binding|protein binding|retinoid X receptor binding|transcription coactivator activity|transcription coactivator activity|transcription corepressor activity|androgen receptor signaling pathway|cellular response to estr…	modulates transcriptional activation by steroid receptors such as nr3c1, nr3c2 and esr1. also modulates transcriptional repression by nuclear hormone receptors. positive regulator of the circadian clock gene expression: stimulates transcription of arntl/bmal1, clock and cry1 by acting as a coactivator for rora and rorc. {eco:0000269|pubmed:10364267, eco:0000269|pubmed:11509661, eco:0000269|pubmed…
64919	BCL11B	B-cell CLL/lymphoma 11B	367 - lrelagnSSTpppvSpgrgnpmhr - 390	17668.3	33472.4	1.88783	RNA polymerase II core promoter proximal region sequence-specific DNA binding|RNA polymerase II core promoter proximal region sequence-specific DNA binding transcription factor activity involved in positive regulation of transcription|metal ion binding|protein binding|T cell differentiation in thymus|T cell receptor V(D)J recombination|alpha-beta T cell differentiation|commitment of neuronal cell…	tumor-suppressor protein involved in t-cell lymphomas. may function on the p53-signaling pathway. may be a key regulator of both differentiation and survival during thymocyte development. repress transcription through direct, tfcoup2-independent binding to a gc-rich response element (by similarity). {eco:0000250}.
2146,	EZH2	enhancer of zeste 2 polycomb repressive complex 2 subunit	46 - grlpnnssrpstpTinvlesk - 376	16142.5	31995.5	1.96982	DNA binding|RNA binding|chromatin DNA binding|chromatin binding|core promoter binding|histone methyltransferase activity|histone methyltransferase activity (H3-K27 specific)|histone-lysine N-methyltransferase activity|histone-lysine N-methyltransferase activity|protein binding|protein-lysine N-methyltransferase activity|sequence-specific DNA binding|DNA methylation|G1 to G0 transition|cellular re…	polycomb group (pcg) protein. catalytic subunit of the prc2/eed-ezh2 complex, which methylates 'lys-9' (h3k9me) and 'lys- 27' (h3k27me) of histone h3, leading to transcriptional repression of the affected target gene. able to mono-, di- and trimethylate 'lys-27' of histone h3 to form h3k27me1, h3k27me2 and h3k27me3, respectively. compared to ezh2-containing complexes, it is more abundant in embry…
79026	AHNAK	AHNAK nucleoprotein	5778 - hrSnSfSderefSgpsTpTglefeggevsleggk - 5811	150937	301575	1.99651	S100 protein binding|poly(A) RNA binding|protein binding|structural molecule activity conferring elasticity|protein oligomerization|regulation of RNA splicing|regulation of voltage-gated calcium channel activity|T-tubule|actin cytoskeleton|cell-cell contact zone|costamere|cytoplasm|cytosol|extracellular exosome|focal adhesion|lysosomal membrane|membrane|membrane raft|nucleus|nucleus|plasma membra…	may be required for neuronal cell differentiation.
283489	CHAMP1	chromosome alignment maintaining phosphoprotein 1	198 - lapvpspepqkpapvSpesvk - 219	419793	849660	2.03074	metal ion binding|nucleic acid binding|protein binding|attachment of mitotic spindle microtubules to kinetochore|protein localization to kinetochore|protein localization to microtubule|sister chromatid biorientation|condensed chromosome|condensed chromosome kinetochore|cytoplasm|nucleoplasm|nucleus|spindle	required for proper alignment of chromosomes at metaphase and their accurate segregation during mitosis. involved in the maintenance of spindle microtubules attachment to the kinetochore during sister chromatid biorientation. may recruit cenpe and cenpf to the kinetochore. {eco:0000269|pubmed:21063390}.
23327	NEDD4L	neural precursor cell expressed, developmentally down-regulated 4-like, E3 ubiquitin protein ligase	549 - avkdTlSnpqSpqpSpYnSpkpqhk - 593	62540	126084	2.03578	ion channel binding|ligase activity|potassium channel inhibitor activity|potassium channel regulator activity|protein binding|sodium channel inhibitor activity|sodium channel regulator activity|ubiquitin-protein transferase activity|ubiquitin-protein transferase activity|ubiquitin-protein transferase activity|cellular sodium ion homeostasis|excretion|gene expression|ion transmembrane transport|ne…	e3 ubiquitin-protein ligase which accepts ubiquitin from an e2 ubiquitin-conjugating enzyme in the form of a thioester and then directly transfers the ubiquitin to targeted substrates. inhibits tgf-beta signaling by triggering smad2 and tgfbr1 ubiquitination and proteasome-dependent degradation. promotes ubiquitination and internalization of various plasma membrane channels such as enac, nav1.2, …
4297	KMT2A	lysine methyltransferase 2A	3025 - nssTpglqvpvsptvpiqnqk - 3045	13590.1	28229.3	2.06319	AT DNA binding|chromatin binding|core promoter sequence-specific DNA binding|histone methyltransferase activity (H3-K4 specific)|histone methyltransferase activity (H3-K4 specific)|identical protein binding|lysine-acetylated histone binding|protein binding|protein homodimerization activity|sequence-specific DNA binding transcription factor activity|transcription regulatory region DNA binding|unme…	histone methyltransferase that plays an essential role in early development and hematopoiesis. catalytic subunit of the mll1/mll complex, a multiprotein complex that mediates both methylation of 'lys-4' of histone h3 (h3k4me) complex and acetylation of 'lys-16' of histone h4 (h4k16ac). in the mll1/mll complex, it specifically mediates h3k4me, a specific tag for epigenetic transcriptional activati…
51742	ARID4B	AT-rich interaction domain 4B	922/1008 - kaefpssgsnsvlnTpptTpespssvtvtegsr - 954/1040	34868.3	72000.1	2.06885	molecular_function|protein binding|transcription regulatory region DNA binding|biological_process|chromatin organization|establishment of Sertoli cell barrier|gene expression|histone H3-K9 trimethylation|histone H4-K20 trimethylation|negative regulation of gene expression, epigenetic|positive regulation of transcription from RNA polymerase II promoter|regulation of gene expression by genetic impr…	acts as a transcriptional repressor. may function in the assembly and/or enzymatic activity of the sin3a corepressor complex or in mediating interactions between the complex and other regulatory complexes. {eco:0000269|pubmed:12724404}.
23013	SPEN	spen family transcriptional repressor	188 - SrSpnrfdahdpr - 200	41532.6	88907.6	2.09212	RNA polymerase II transcription factor binding|RNA polymerase II transcription factor binding transcription factor activity involved in negative regulation of transcription|nucleotide binding|poly(A) RNA binding|protein binding|sequence-specific DNA binding transcription factor activity|single-stranded DNA binding|transcription corepressor activity|Notch signaling pathway|negative regulation of t…	may serve as a nuclear matrix platform that organizes and integrates transcriptional responses. in osteoblasts, supports transcription activation: synergizes with runx2 to enhance fgfr2- mediated activation of the osteocalcin fgf-responsive element (ocfre) (by similarity). has also been shown to be an essential corepressor protein, which probably regulates different key pathways such as the notch…
64852	TUT1	terminal uridylyl transferase 1, U6 snRNA-specific	273 - apespSldsalaSpldpqa - 293l	20315.8	41045.5	2.09748	ATP binding|RNA binding|RNA uridylyltransferase activity|enzyme binding|mRNA 3'-UTR binding|metal ion binding|polynucleotide adenylyltransferase activity|protein binding|histone mRNA catabolic process|mRNA cleavage|mRNA polyadenylation|mRNA polyadenylation|snRNA processing|intercellular bridge|mRNA cleavage and polyadenylation specificity factor complex|nuclear speck|nucleolus|nucleoplasm	poly(a) polymerase that creates the 3'-poly(a) tail of specific pre-mrnas. localizes to nuclear speckles together with pip5k1a and mediates polyadenylation of a select set of mrnas, such as hmox1. in addition to polyadenylation, it is also required for the 3'-end cleavage of pre-mrnas: binds to the 3'utr of targeted pre-mrnas and promotes the recruitment and assembly of the cpsf complex on the 3'…
7090	TLE3	transducin like enhancer of split 3	282 - daptspasvassssTpssk - 300	17192.7	35775.4	2.15201	protein binding|Notch signaling pathway|Wnt signaling pathway|organ morphogenesis|regulation of transcription, DNA-templated|signal transduction|transcription, DNA-templated|nucleoplasm|nucleus	transcriptional corepressor that binds to a number of transcription factors. inhibits the transcriptional activation mediated by ctnnb1 and tcf family members in wnt signaling. the effects of full-length tle family members may be modulated by association with dominant-negative aes (by similarity). {eco:0000250}.
116224	FAM122A	family with sequence similarity 122A	69 - hglllpaSpvr - 79	93518.5	196079	2.18441
7112	TMPO	thymopoietin	151 - eqgteSrssTplptisssaentr - 173	8675.03	19216.4	2.22043	DNA binding|lamin binding|protein binding|regulation of transcription, DNA-templated|chromatin|cytoplasm|integral component of membrane|membrane|nuclear envelope|nuclear inner membrane|nuclear membrane|nucleus|nucleus	thymopoietin (tp) and thymopentin (tp5) may play a role in t-cell development and function. tp5 is an immunomodulating pentapeptide.
23185	LARP4B	La ribonucleoprotein domain family member 4B	725 - rlSreqSTppkSpq - 738	56414.9	120169	2.29947	poly(A) RNA binding|protein binding|positive regulation of translation|cytoplasm|cytoplasmic stress granule|cytosol|membrane|nucleolus|polysomal ribosome	stimulates mrna translation. {eco:0000269|pubmed:20573744}.
2803,	GOLGA4	golgin A4	7 - qkiseeqqqlqqalapaqassnSStptrm#rsr - 39	50740.9	104624	2.32235	GTPase binding|protein binding|Golgi to plasma membrane protein transport|Golgi to plasma membrane protein transport|positive regulation of axon extension|protein targeting to Golgi|vesicle-mediated transport|Golgi apparatus|Golgi membrane|cytoplasm|extracellular exosome|intracellular membrane-bounded organelle|nucleoplasm|trans-Golgi network	may play a role in delivery of transport vesicles containing gpi-linked proteins from the trans-golgi network through its interaction with macf1. {eco:0000269|pubmed:15265687}.
2627	GATA6	GATA binding protein 6	26 - afparepStppSpisssssscsr - 48	80340.1	187382	2.35458	RNA polymerase II core promoter sequence-specific DNA binding|RNA polymerase II distal enhancer sequence-specific DNA binding transcription factor activity|RNA polymerase II repressing transcription factor binding|chromatin binding|protein binding|protein kinase binding|sequence-specific DNA binding RNA polymerase II transcription factor activity|sequence-specific DNA binding transcription factor…	transcriptional activator that regulates sema3c and plxna2. thought to be important for regulating terminal differentiation and/or proliferation. involved in gene regulation specifically in the gastric epithelium. involved in bone morphogenetic protein (bmp)-mediated cardiac-specific gene expression. binds to bmp response element (bmpre) dna sequences within cardiac activating regions (by similar…
57556	SEMA6A	semaphorin 6A	745 - adqhhldltalpTpestptlqqk - 767	27068.3	62365.4	2.36006	protein binding|apoptotic process|axon guidance|axon guidance|cell surface receptor signaling pathway|cytoskeleton organization|nervous system development|organ morphogenesis|axon|integral component of membrane|plasma membrane	cell surface receptor for plxna2 that plays an important role in cell-cell signaling. required for normal granule cell migration in the developing cerebellum. promotes reorganization of the actin cytoskeleton and plays an important role in axon guidance in the developing central nervous system. can act as repulsive axon guidance cue. has repulsive action towards migrating granular neurons. may pl…
26115	TANC2	tetratricopeptide repeat, ankyrin repeat and coiled-coil containing 2	1556 - sqSgspvryqqetsvsqlpgrpksplsSk - 1583	57144.6	175022	3.61453	in utero embryonic development

## Sheet: DAVID_OUTPUT_P-proteome>1.5fold
Category	Term	Count	%	PValue	Genes	List Total	Pop Hits	Pop Total	Fold Enrichment	Bonferroni	Benjamini	FDR
GOTERM_CC_DIRECT	GO:0005913~cell-cell adherens junction	8	13.7931	3.9427e-05	EEF1G, PLEC, STAT1, CC2D1A, LMO7, LASP1, HCFC1, ANLN	54	323	18224	8.35867	0.00417062	0.00139215	0.0442322
UP_KEYWORDS	Cell cycle	10	17.2414	6.86358e-05	RACGAP1, NSUN2, INCENP, MCM4, CDT1, PRC1, MDC1, ECT2, HCFC1, ANLN	58	650	20581	5.45915	0.00793041	0.000994758	0.0782774
UP_KEYWORDS	Transcription regulation	18	31.0345	0.000128141	TFEB, STAT1, MED26, CC2D1A, ATN1, CHD4, TGS1, L3MBTL2, MED14, EGR1, EPC2, MED13, WAC, ZNF687, C3ORF63, AKNA, LIMD1, KLF6	58	2332	20581	2.73894	0.0147554	0.00165034	0.146097
UP_KEYWORDS	Transcription	18	31.0345	0.000180542	TFEB, STAT1, MED26, CC2D1A, ATN1, CHD4, TGS1, L3MBTL2, MED14, EGR1, EPC2, MED13, WAC, ZNF687, C3ORF63, AKNA, LIMD1, KLF6	58	2398	20581	2.66356	0.0207269	0.00209228	0.205784
GOTERM_MF_DIRECT	GO:0098641~cadherin binding involved in cell-cell adhesion	7	12.069	0.000348987	EEF1G, PLEC, STAT1, CC2D1A, LASP1, HCFC1, ANLN	56	290	16881	7.27629	0.0376675	0.0376675	0.393586
UP_KEYWORDS	LIM domain	4	6.89655	0.00104901	LMO7, FBLIM1, LIMD1, LASP1	58	72	20581	19.7136	0.11463	0.0100945	1.19029
UP_KEYWORDS	Activator	8	13.7931	0.00224028	MED13, TFEB, STAT1, MED26, AKNA, KLF6, MED14, EGR1	58	661	20581	4.29464	0.229075	0.0161288	2.52631
UP_KEYWORDS	Zinc	15	25.8621	0.00406815	ZMYM4, LMO7, ZMYND8, FBLIM1, CHD4, L3MBTL2, MLLT6, EGR1, RACGAP1, ZNF687, UBR5, LIMD1, LASP1, KLF6, SH3RF1	58	2348	20581	2.2669	0.376788	0.0259284	4.54426
UP_KEYWORDS	Cell division	6	10.3448	0.0043512	RACGAP1, NSUN2, INCENP, PRC1, ECT2, ANLN	58	388	20581	5.48729	0.397002	0.0262719	4.85331

## Sheet: CCT251545_COLO205
					C2: KEGG	C6:Oncogenic signature	H_HALLMARKS							C2: KEGG	C6:Oncogenic signature	H_HALLMARKS						Gene	Description	2h_CCT251545_vs_DMSO	Log2 6h CCT251545_vs_DMSO
				Genes in List:	3828	3828	3828						Genes in List:	2706	2706	2706						SPINK1	serine peptidase inhibitor Kazal type 1	2.44366	3.14666
				Mapped genes in List:	2977	2977	2977						Mapped genes in List:	2199	2199	2199						S100A10	S100 calcium binding protein A10	1.65542	2.32936
				Mapped ratio:	0.78	0.78	0.78						Mapped ratio:	0.81	0.81	0.81						SHC2	SHC adaptor protein 2	1.60915	2.19527
				genes in list:	803	1453	846						genes in list:	600	1119	667						HSPA1B	heat shock protein family A (Hsp70) member 1B	1.02612	2.14591
				genes ratio:	0.27	0.49	0.28						genes ratio:	0.27	0.51	0.3						TNFRSF10D	TNF receptor superfamily member 10d	1.42398	2.12973
				Universe_size:	62058	62058	62058						Universe_size:	62058	62058	62058						ANXA1	annexin A1	1.58929	1.95632
																						LCN2	lipocalin 2	1.97073	1.9425
				2 hours									6 hours									LGALS1	galectin 1	1.70436	1.93379
Geneset	Gene Set Name	Gene Set Description	# Genes in Gene Set (K)	# Genes in Overlap (k)	k/K	p-value	FDR q-value	-log(FDR)	Cummulative	Percentage	Rank		# Genes in Overlap (k)	k/K	p-value	FDR q-value	-log(FDR)	Cummulative	Percentage	Rank		LAMA3	laminin subunit alpha 3	0.778829	1.87081
HALLMARK	E2F_TARGETS	Genes encoding cell cycle related targets of E2F transcription factors.	200	73	0.36	3.16e-44	1.58e-42	41.8	73	0.09	1		80	0.4	5.89e-62	2.94e-60	59.53	80	0.12	1		ANKRD18A	ankyrin repeat domain 18A	1.73796	1.87049
HALLMARK	G2M_CHECKPOINT	Genes involved in the G2/M checkpoint, as in progression through the cell division cycle.	200	71	0.35	4.16e-42	1.04e-40	39.98	113	0.13	2		74	0.37	1.8e-54	4.5e-53	52.35	117	0.18	2		S100P	S100 calcium binding protein P	2.06192	1.86908
HALLMARK	MTORC1_SIGNALING	Genes up-regulated through activation of mTORC1 complex.	200	68	0.34	5.33e-39	8.88e-38	37.05	173	0.2	3		46	0.23	2.69e-24	2.24e-23	22.65	266	0.4	8		TSPAN8	tetraspanin 8	1.56971	1.8688
HALLMARK	P53_PATHWAY	Genes involved in p53 pathways and networks.	200	64	0.32	5.4e-35	6.75e-34	33.17	230	0.27	4		65	0.33	6.92e-44	1.15e-42	41.94	179	0.27	3		BTG2	BTG anti-proliferation factor 2	1.24982	1.86047
HALLMARK	CHOLESTEROL_HOMEOSTASIS	Genes involved in cholesterol homeostasis.	74	38	0.51	1.87e-30	1.87e-29	28.73	255	0.3	5		20	0.27	8.43e-13	2.48e-12	11.61	455	0.68	50		DHRS3	dehydrogenase/reductase 3	2.35722	1.82476
C6: ONCOGENIC SIGNATURE	MTOR_UP.N4.V1_UP	Genes up-regulated in CEM-C1 cells (T-CLL) in comparison of control vs rapamycin (sirolimus) [PubChem=6610346], an mTOR pathway inhibitor.	196	55	0.28	4.66e-27	4.91e-25	24.31	55	0.04	6		32	0.16	6.38e-13	3.54e-12	11.45	605	0.54	48		PDIA2	protein disulfide isomerase family A member 2	1.26755	1.8068
C6: ONCOGENIC SIGNATURE	ERBB2_UP.V1_UP	Genes up-regulated in MCF-7 cells (breast cancer) positive for ESR1 [Gene ID=2099] and engineered to express ligand-activatable ERBB2 [Gene ID=2064].	190	54	0.28	6.81e-27	4.91e-25	24.31	107	0.07	7		46	0.24	2.6e-25	3.74e-23	22.43	46	0.04	7		CRIP1	cysteine rich protein 1	1.53169	1.79286
HALLMARK	TNFA_SIGNALING_VIA_NFKB	Genes regulated by NF-kB in response to TNF [GeneID=7124].	200	55	0.28	1.41e-26	1.18e-25	24.93	289	0.34	8		42	0.21	1.05e-20	5.84e-20	19.23	306	0.46	16		PRPH	peripherin	1.63232	1.76324
C6: ONCOGENIC SIGNATURE	MEK_UP.V1_UP	Genes up-regulated in MCF-7 cells (breast cancer) positive for ESR1 [Gene ID=2099] MCF-7 cells (breast cancer) stably over-expressing constitutively active MAP2K1 [Gene ID=5604] gene.	195	54	0.28	2.78e-26	1.33e-24	23.88	130	0.09	9		43	0.22	4.85e-22	1.4e-20	19.85	173	0.15	14		BBC3	BCL2 binding component 3	1.40614	1.75064
C6: ONCOGENIC SIGNATURE	TBK1.DF_UP	Genes up-regulated in epithelial lung cancer cell lines upon over-expression of an oncogenic form of KRAS [Gene ID=3845] gene and knockdown of TBK1 [Gene ID=29110] gene by RNAi.	287	65	0.23	6.86e-26	2.47e-24	23.61	190	0.13	10		46	0.16	1.33e-17	1.37e-16	15.86	417	0.37	29		FAS	Fas cell surface death receptor	0.847572	1.74336
HALLMARK	MITOTIC_SPINDLE	Genes important for mitotic spindle assembly.	199	54	0.27	8.24e-26	5.89e-25	24.23	322	0.38	11		47	0.24	2.51e-25	2.51e-24	23.6	240	0.36	6		CDIP1	cell death inducing p53 target 1	1.03421	1.73295
C6: ONCOGENIC SIGNATURE	HOXA9_DN.V1_DN	Genes down-regulated in MOLM-14 cells (AML) with knockdown of HOXA9 [Gene ID=3205] gene by RNAi vs controls.	190	52	0.27	4.22e-25	1.22e-23	22.92	227	0.16	12		41	0.22	1.03e-20	2.48e-19	18.61	197	0.18	15		SERPINB5	serpin family B member 5		1.73054
C6: ONCOGENIC SIGNATURE	EGFR_UP.V1_UP	Genes up-regulated in MCF-7 cells (breast cancer) positive for ESR1 [Gene ID=2099] and engineered to express ligand-activatable EGFR [Gene ID=1956].	192	51	0.27	5.4e-24	1.3e-22	21.89	253	0.17	13		39	0.2	8.51e-19	1.23e-17	16.91	293	0.26	23		P4HA2	prolyl 4-hydroxylase subunit alpha 2	0.779512	1.71762
C6: ONCOGENIC SIGNATURE	PRC2_EED_DN.V1_DN	Genes down-regulated in TIG3 cells (fibroblasts) upon knockdown of EED [Gene ID=8726] gene.	193	51	0.26	7e-24	1.44e-22	21.84	294	0.2	14		40	0.21	1.43e-19	2.57e-18	17.59	249	0.22	21		FOXQ1	forkhead box Q1	2.52375	1.71633
HALLMARK	MYC_TARGETS_V1	A subgroup of genes regulated by MYC - version 1 (v1).	200	51	0.26	4.09e-23	2.27e-22	21.64	377	0.45	16		29	0.14	1.46e-10	3.31e-10	9.48	519	0.78	67		PYGB	glycogen phosphorylase B	2.44233	1.70048
HALLMARK	HYPOXIA	Genes up-regulated in response to low oxygen levels (hypoxia).	200	51	0.26	4.09e-23	2.27e-22	21.64	348	0.41	15		49	0.24	4.04e-27	5.05e-26	25.3	221	0.33	5		POLH	DNA polymerase eta	0.572625	1.66703
C6: ONCOGENIC SIGNATURE	TBK1.DF_DN	Genes down-regulated in epithelial lung cancer cell lines upon over-expression of an oncogenic form of KRAS [Gene ID=3845] gene and knockdown of TBK1 [Gene ID=29110] gene by RNAi.	286	61	0.21	6.13e-23	1.1e-21	20.96	348	0.24	17		46	0.16	1.16e-17	1.28e-16	15.89	383	0.34	28		RBCK1	RANBP2-type and C3HC4-type zinc finger containing 1	1.5327	1.65432
KEGG	SYSTEMIC_LUPUS_ERYTHEMATOSUS	Systemic lupus erythematosus	139	42	0.3	2.19e-22	4.08e-20	19.39	42	0.05	18		39	0.28	3.08e-24	2.87e-22	21.54	79	0.13	9		ASS1	argininosuccinate synthase 1	1.73453	1.63738
HALLMARK	APOPTOSIS	Genes mediating programmed cell death (apoptosis) by activation of caspases.	161	45	0.28	2.47e-22	1.24e-21	20.91	396	0.47	19		40	0.25	1.18e-22	8.45e-22	21.07	288	0.43	13		SLPI	secretory leukocyte peptidase inhibitor	1.63981	1.63685
HALLMARK	HEME_METABOLISM	Genes involved in metabolism of heme (a cofactor consisting of iron and porphyrin) and erythroblast differentiation.	200	50	0.25	2.81e-22	1.28e-21	20.89	432	0.51	20		38	0.19	2.53e-17	1.15e-16	15.94	373	0.56	31		CDKN1A	cyclin dependent kinase inhibitor 1A	0.648985	1.63645
C6: ONCOGENIC SIGNATURE	LEF1_UP.V1_DN	Genes down-regulated in DLD1 cells (colon carcinoma) over-expressing LEF1 [Gene ID=51176].	187	48	0.26	5.63e-22	9.01e-21	20.05	389	0.27	21		34	0.18	4.65e-15	3.19e-14	13.5	548	0.49	37		STOM	stomatin	1.58644	1.63503
HALLMARK	GLYCOLYSIS	Genes encoding proteins involved in glycolysis and gluconeogenesis.	200	49	0.24	1.88e-21	7.24e-21	20.14	457	0.54	22		42	0.21	1.05e-20	5.84e-20	19.23	325	0.49	17		BAMBI	BMP and activin membrane bound inhibitor	1.32592	1.6236
HALLMARK	ESTROGEN_RESPONSE_EARLY	Genes defining early response to estrogen.	200	49	0.24	1.88e-21	7.24e-21	20.14	488	0.58	23		34	0.17	3.65e-14	1.3e-13	12.89	416	0.62	42		EMP1	epithelial membrane protein 1	1.72662	1.61896
C6: ONCOGENIC SIGNATURE	RPS14_DN.V1_DN	Genes down-regulated in CD34+ hematopoietic progenitor cells after knockdown of RPS14 [Gene ID=6208] by RNAi.	186	47	0.25	3.06e-21	4.41e-20	19.36	417	0.29	24		43	0.23	6.66e-23	2.4e-21	20.62	160	0.14	12		ISG15	ISG15 ubiquitin like modifier	1.43794	1.61472
C6: ONCOGENIC SIGNATURE	ERBB2_UP.V1_DN	Genes down-regulated in MCF-7 cells (breast cancer) positive for ESR1 [Gene ID=2099] and engineered to express ligand-activatable ERBB2 [Gene ID=2064].	197	48	0.24	6.18e-21	8.09e-20	19.09	444	0.31	25		32	0.16	7.36e-13	3.93e-12	11.41	610	0.55	49		LARP6	La ribonucleoprotein 6, translational regulator	1.70494	1.61137
KEGG	PATHWAYS_IN_CANCER	Pathways in cancer	325	62	0.19	1.2e-20	1.12e-18	17.95	104	0.13	26		50	0.15	3.1e-18	1.15e-16	15.94	144	0.24	26		NIBAN1	niban apoptosis regulator 1	2.28995	1.6113
HALLMARK	APICAL_JUNCTION	Genes encoding components of apical junction complex.	200	48	0.24	1.23e-20	4.38e-20	19.36	518	0.61	27		28	0.14	6.83e-10	1.42e-09	8.85	545	0.82	70		ISG20	interferon stimulated exonuclease gene 20	1.81882	1.59859
HALLMARK	ESTROGEN_RESPONSE_LATE	Genes defining late response to estrogen.	200	47	0.23	7.78e-20	2.59e-19	18.59	528	0.62	28		41	0.2	7.71e-20	3.86e-19	18.41	347	0.52	20		SLC2A1	solute carrier family 2 member 1	1.80468	1.58857
C6: ONCOGENIC SIGNATURE	PRC2_EZH2_UP.V1_DN	Genes down-regulated in TIG3 cells (fibroblasts) upon knockdown of EZH2 [Gene ID=2146] gene.	192	46	0.24	8.3e-20	9.96e-19	18	473	0.33	29		44	0.23	3.09e-23	1.48e-21	20.83	126	0.11	11		NDRG1	N-myc downstream regulated 1	1.00635	1.58569
C6: ONCOGENIC SIGNATURE	P53_DN.V1_UP	Genes up-regulated in NCI-60 panel of cell lines with mutated TP53 [Gene ID=7157].	194	46	0.24	1.3e-19	1.44e-18	17.84	498	0.34	30		39	0.2	1.25e-18	1.63e-17	16.79	321	0.29	24		DRAM1	DNA damage regulated autophagy modulator 1	0.965667	1.57404
KEGG	RIBOSOME	Ribosome	88	31	0.35	4.23e-19	2.62e-17	16.58	135	0.17	31		16	0.18	7.58e-08	1.09e-06	5.96	252	0.42	86		HSPA5	heat shock protein family A (Hsp70) member 5	0.848723	1.55446
C6: ONCOGENIC SIGNATURE	LTE2_UP.V1_DN	Genes down-regulated in MCF-7 cells (breast cancer) positive for ESR1 [Gene ID=2099] MCF-7 cells (breast cancer) and long-term adapted for estrogen-independent growth.	195	45	0.23	1e-18	1.03e-17	16.99	518	0.36	32		36	0.18	4.48e-16	3.39e-15	14.47	504	0.45	35		TNFRSF10B	TNF receptor superfamily member 10b	0.993453	1.5509
C6: ONCOGENIC SIGNATURE	EGFR_UP.V1_DN	Genes down-regulated in MCF-7 cells (breast cancer) positive for ESR1 [Gene ID=2099] and engineered to express ligand-activatable EGFR [Gene ID=1956].	196	45	0.23	1.24e-18	1.19e-17	16.92	536	0.37	33		41	0.21	3.51e-20	7.22e-19	18.14	228	0.2	19		LAMB3	laminin subunit beta 3	1.85174	1.5338
C6: ONCOGENIC SIGNATURE	CAMP_UP.V1_UP	Genes up-regulated in primary thyrocyte cultures in response to cAMP signaling pathway activation by thyrotropin (TSH).	200	45	0.23	2.88e-18	2.59e-17	16.59	571	0.39	34		39	0.2	3.79e-18	4.55e-17	16.34	354	0.32	27		MAPK11	mitogen-activated protein kinase 11	1.44549	1.52088
C6: ONCOGENIC SIGNATURE	VEGF_A_UP.V1_DN	Genes down-regulated in HUVEC cells (endothelium) by treatment with VEGFA [Gene ID=7422].	193	44	0.23	3.98e-18	3.37e-17	16.47	592	0.41	35		45	0.23	4.6e-24	3.31e-22	21.48	90	0.08	10		GDF15	growth differentiation factor 15	1.32749	1.51617
C6: ONCOGENIC SIGNATURE	CSR_LATE_UP.V1_DN	Genes down-regulated in late serum response of CRL 2091 cells (foreskin fibroblasts).	147	38	0.26	8e-18	6.4e-17	16.19	609	0.42	36		25	0.17	8.3e-11	3.41e-10	9.47	693	0.62	61		ACP5	acid phosphatase 5, tartrate resistant	1.26302	1.50919
HALLMARK	UNFOLDED_PROTEIN_RESPONSE	Genes up-regulated during unfolded protein response, a cellular stress response related to the endoplasmic reticulum.	113	33	0.29	2.08e-17	6.49e-17	16.19	544	0.64	37		26	0.23	2.23e-14	8.56e-14	13.07	407	0.61	41		COL9A3	collagen type IX alpha 3 chain	1.46116	1.50053
C6: ONCOGENIC SIGNATURE	STK33_UP	Genes up-regulated in NOMO-1 and SKM-1 cells (AML) after knockdown of STK33 [Gene ID=65975] by RNAi.	286	53	0.19	2.68e-17	2.03e-16	15.69	639	0.44	38		38	0.13	3.42e-12	1.7e-11	10.77	626	0.56	53		ANXA3	annexin A3	1.7373	1.49884
C6: ONCOGENIC SIGNATURE	STK33_NOMO_UP	Genes up-regulated in NOMO-1 cells (AML) after knockdown of STK33 [Gene ID=65975] by RNAi.	290	53	0.18	5e-17	3.6e-16	15.44	649	0.45	39		36	0.12	8.89e-11	3.56e-10	9.45	705	0.63	64		SDC4	syndecan 4	1.35975	1.45001
KEGG	CELL_CYCLE	Cell cycle	125	34	0.27	7.69e-17	3.58e-15	14.45	160	0.2	40		40	0.32	2.92e-27	5.44e-25	24.26	40	0.07	4		ARFGAP3	ADP ribosylation factor GTPase activating protein 3	1.196	1.44583
HALLMARK	OXIDATIVE_PHOSPHORYLATION	Genes encoding proteins involved in oxidative phosphorylation.	200	43	0.21	9.51e-17	2.8e-16	15.55	578	0.68	41		24	0.12	2.17e-07	3.61e-07	6.44	599	0.9	94		HKDC1	hexokinase domain containing 1	1.28037	1.44077
C6: ONCOGENIC SIGNATURE	MTOR_UP.N4.V1_DN	Genes down-regulated in CEM-C1 cells (T-CLL) in comparison of control vs rapamycin (sirolimus) [PubChem=6610346], an mTOR pathway inhibitor.	184	41	0.22	1.28e-16	8.79e-16	15.06	676	0.47	42		29	0.16	1.85e-11	8.57e-11	10.07	660	0.59	57		NINJ1	ninjurin 1		1.43656
C6: ONCOGENIC SIGNATURE	RAF_UP.V1_UP	Genes up-regulated in MCF-7 cells (breast cancer) positive for ESR1 [Gene ID=2099] MCF-7 cells (breast cancer) stably over-expressing constitutively active RAF1 [Gene ID=5894] gene.	193	41	0.21	7.58e-16	4.96e-15	14.3	683	0.47	43		37	0.19	4.87e-17	4.12e-16	15.38	469	0.42	33		PSORS1C1	psoriasis susceptibility 1 candidate 1	1.4356	1.43186
C6: ONCOGENIC SIGNATURE	STK33_SKM_UP	Genes up-regulated in SKM-1 cells (AML) after knockdown of STK33 [Gene ID=65975] by RNAi.	279	50	0.18	8.61e-16	5.39e-15	14.27	690	0.47	44		40	0.14	7.61e-14	4.76e-13	12.32	577	0.52	43		KRT15	keratin 15		1.40961
KEGG	MAPK_SIGNALING_PATHWAY	MAPK signaling pathway	267	48	0.18	2.83e-15	1.05e-13	12.98	191	0.24	45		26	0.1	3.87e-06	3.13e-05	4.5	325	0.54	115		STX19	syntaxin 19		1.4004
C6: ONCOGENIC SIGNATURE	HOXA9_DN.V1_UP	Genes up-regulated in MOLM-14 cells (AML) with knockdown of HOXA9 [Gene ID=3205] gene by RNAi vs controls.	192	40	0.21	3.41e-15	2.05e-14	13.69	707	0.49	46		37	0.19	4.07e-17	3.67e-16	15.44	459	0.41	32		CMTM3	CKLF like MARVEL transmembrane domain containing 3	1.8114	1.40007
C6: ONCOGENIC SIGNATURE	MEL18_DN.V1_UP	Genes up-regulated in DAOY cells (medulloblastoma) upon knockdown of PCGF2 [Gene ID=7703] gene by RNAi.	141	34	0.24	4.03e-15	2.32e-14	13.63	721	0.5	47		17	0.12	1.14e-05	2.47e-05	4.61	910	0.81	129		PHLDA3	pleckstrin homology like domain family A member 3	1.48197	1.38992
HALLMARK	FATTY_ACID_METABOLISM	Genes encoding proteins involved in metabolism of fatty acids.	158	36	0.23	4.28e-15	1.19e-14	13.93	593	0.7	48		25	0.16	4.06e-10	8.83e-10	9.05	531	0.8	69		VPS37D	VPS37D subunit of ESCRT-I	1.1173	1.38813
HALLMARK	EPITHELIAL_MESENCHYMAL_TRANSITION	Genes defining epithelial-mesenchymal transition, as in wound healing, fibrosis and metastasis.	200	40	0.2	1.44e-14	3.8e-14	13.42	606	0.72	49		33	0.17	2.06e-13	6.87e-13	12.16	431	0.65	45		PGF	placental growth factor		1.38751
C6: ONCOGENIC SIGNATURE	RAF_UP.V1_DN	Genes down-regulated in MCF-7 cells (breast cancer) positive for ESR1 [Gene ID=2099] MCF-7 cells (breast cancer) stably over-expressing constitutively active RAF1 [Gene ID=5894] gene.	193	39	0.2	2.15e-14	1.19e-13	12.92	732	0.5	50		31	0.16	2.27e-12	1.17e-11	10.93	616	0.55	52		CRABP2	cellular retinoic acid binding protein 2	1.65109	1.37069
C6: ONCOGENIC SIGNATURE	LTE2_UP.V1_UP	Genes up-regulated in MCF-7 cells (breast cancer) positive for ESR1 [Gene ID=2099] MCF-7 cells (breast cancer) and long-term adapted for estrogen-independent growth.	188	38	0.2	4.57e-14	2.44e-13	12.61	742	0.51	51		37	0.2	1.97e-17	1.89e-16	15.72	435	0.39	30		NEBL	nebulette	1.74611	1.37063
HALLMARK	UV_RESPONSE_DN	Genes down-regulated in response to ultraviolet (UV) radiation.	144	33	0.23	4.88e-14	1.22e-13	12.91	617	0.73	52		15	0.1	0.000195	0.000238	3.62	655	0.98	164		NEAT1	nuclear paraspeckle assembly transcript 1	1.19634	1.36882
HALLMARK	ADIPOGENESIS	Genes up-regulated during adipocyte differentiation (adipogenesis).	200	39	0.2	7.25e-14	1.65e-13	12.78	630	0.74	53		30	0.15	2.99e-11	7.48e-11	10.13	496	0.74	59		JUN	Jun proto-oncogene, AP-1 transcription factor subunit		1.35514
HALLMARK	XENOBIOTIC_METABOLISM	Genes encoding proteins involved in processing of drugs and other xenobiotics.	200	39	0.2	7.25e-14	1.65e-13	12.78	648	0.77	54		35	0.17	6.23e-15	2.6e-14	13.59	394	0.59	38		SPON2	spondin 2	1.05062	1.34993
KEGG	LYSOSOME	Lysosome	121	30	0.25	7.34e-14	2.27e-12	11.64	221	0.28	55		27	0.22	1.59e-14	4.94e-13	12.31	171	0.28	40		SAT1	spermidine/spermine N1-acetyltransferase 1	1.96538	1.34913
C6: ONCOGENIC SIGNATURE	MEK_UP.V1_DN	Genes down-regulated in MCF-7 cells (breast cancer) positive for ESR1 [Gene ID=2099] MCF-7 cells (breast cancer) stably over-expressing constitutively active MAP2K1 [Gene ID=5604] gene.	194	38	0.2	1.3e-13	6.68e-13	12.18	746	0.51	56		32	0.16	4.78e-13	2.75e-12	11.56	588	0.53	47		FCGRT	Fc gamma receptor and transporter	1.49668	1.34324
HALLMARK	ANDROGEN_RESPONSE	Genes defining response to androgens.	101	27	0.27	1.78e-13	3.86e-13	12.41	659	0.78	57		22	0.22	7.02e-12	1.85e-11	10.73	480	0.72	54		S100A11	S100 calcium binding protein A11	1.60948	1.33737
C6: ONCOGENIC SIGNATURE	BMI1_DN_MEL18_DN.V1_UP	Genes up-regulated in DAOY cells (medulloblastoma) upon knockdown of BMI1 and PCGF2 [Gene ID=648, 7703] genes by RNAi.	145	32	0.22	3.55e-13	1.76e-12	11.75	750	0.52	58		18	0.12	4.21e-06	9.77e-06	5.01	891	0.8	118		SQSTM1	sequestosome 1	1.2131	1.33688
C6: ONCOGENIC SIGNATURE	MEL18_DN.V1_DN	Genes down-regulated in DAOY cells (medulloblastoma) upon knockdown of PCGF2 [Gene ID=7703] gene by RNAi.	147	32	0.22	5.29e-13	2.46e-12	11.61	762	0.52	59		30	0.2	7.37e-15	4.83e-14	13.32	559	0.5	39		INKA2	inka box actin regulator 2		1.32158
C6: ONCOGENIC SIGNATURE	BMI1_DN.V1_UP	Genes up-regulated in DAOY cells (medulloblastoma) upon knockdown of BMI1 [Gene ID=648] gene by RNAi.	147	32	0.22	5.29e-13	2.46e-12	11.61	769	0.53	60		19	0.13	1.25e-06	3.17e-06	5.5	859	0.77	106		KITLG	KIT ligand	0.664271	1.31681
C6: ONCOGENIC SIGNATURE	CSR_LATE_UP.V1_UP	Genes up-regulated in late serum response of CRL 2091 cells (foreskin fibroblasts).	166	34	0.2	6.47e-13	2.91e-12	11.54	788	0.54	61		37	0.22	2.44e-19	3.9e-18	17.41	275	0.25	22		NLRP1	NLR family pyrin domain containing 1	1.08773	1.31633
C6: ONCOGENIC SIGNATURE	STK33_DN	Genes down-regulated in NOMO-1 and SKM-1 cells (AML) after knockdown of STK33 [Gene ID=65975] by RNAi.	280	45	0.16	1.26e-12	5.49e-12	11.26	816	0.56	62		40	0.14	8.58e-14	5.15e-13	12.29	583	0.52	44		IDUA	alpha-L-iduronidase	1.27775	1.31224
C6: ONCOGENIC SIGNATURE	CAMP_UP.V1_DN	Genes down-regulated in primary thyrocyte cultures in response to cAMP signaling pathway activation by thyrotropin (TSH).	199	37	0.19	1.42e-12	6.01e-12	11.22	841	0.58	63		27	0.14	2.75e-09	9.9e-09	8	741	0.66	74		GPC1	glypican 1	0.674496	1.31171
C6: ONCOGENIC SIGNATURE	KRAS.DF.V1_UP	Genes up-regulated in epithelial lung cancer cell lines over-expressing an oncogenic form of KRAS [Gene ID=3845] gene.	191	36	0.19	1.86e-12	7.48e-12	11.13	847	0.58	64		27	0.14	1.1e-09	4.06e-09	8.39	725	0.65	72		FXYD4	FXYD domain containing ion transport regulator 4	1.4562	1.30762
C6: ONCOGENIC SIGNATURE	MYC_UP.V1_DN	Genes down-regulated in primary epithelial breast cancer cell culture over-expressing MYC [Gene ID=4609] gene.	172	34	0.2	1.87e-12	7.48e-12	11.13	867	0.6	65		24	0.14	1.17e-08	3.93e-08	7.41	769	0.69	78		TGFBI	transforming growth factor beta induced	1.81553	1.29088
HALLMARK	UV_RESPONSE_UP	Genes up-regulated in response to ultraviolet (UV) radiation.	158	32	0.2	4.18e-12	8.71e-12	11.06	672	0.79	66		29	0.18	3.6e-13	1.13e-12	11.95	447	0.67	46		CAMK2N1	calcium/calmodulin dependent protein kinase II inhibitor 1	1.71022	1.28986
C6: ONCOGENIC SIGNATURE	STK33_NOMO_DN	Genes down-regulated in NOMO-1 cells (AML) after knockdown of STK33 [Gene ID=65975] by RNAi.	282	44	0.16	6.21e-12	2.42e-11	10.62	871	0.6	67		43	0.15	9.54e-16	6.87e-15	14.16	528	0.47	36		SERTAD1	SERTA domain containing 1		1.28627
KEGG	REGULATION_OF_ACTIN_CYTOSKELETON	Regulation of actin cytoskeleton	213	37	0.17	1.17e-11	3.1e-10	9.51	241	0.3	68											PFKFB4	6-phosphofructo-2-kinase/fructose-2,6-biphosphatase 4		1.26927
HALLMARK	PEROXISOME	Genes encoding components of peroxisome.	104	25	0.24	1.78e-11	3.56e-11	10.45	680	0.8	69		15	0.19	8.86e-08	1.18e-06	5.93	267	0.45	89		DNAJB2	DnaJ heat shock protein family (Hsp40) member B2	0.859172	1.26903
KEGG	OOCYTE_MEIOSIS	Oocyte meiosis	113	26	0.23	2.05e-11	4.77e-10	9.32	253	0.32	70		30	0.27	3.08e-18	1.15e-16	15.94	106	0.18	25		IFI6	interferon alpha inducible protein 6	0.735048	1.26366
C6: ONCOGENIC SIGNATURE	CYCLIN_D1_KE_.V1_UP	Genes up-regulated in MCF-7 cells (breast cancer) over-expressing a mutant K112E form of CCND1 [Gene ID=595] gene.	188	34	0.18	2.49e-11	9.45e-11	10.02	888	0.61	71		29	0.15	3.16e-11	1.38e-10	9.86	685	0.61	60		ARHGDIG	Rho GDP dissociation inhibitor gamma	1.06852	1.25805
HALLMARK	MYOGENESIS	Genes involved in development of skeletal muscle (myogenesis).	200	35	0.17	3.34e-11	6.43e-11	10.19	691	0.82	72		21	0.1	1.01e-05	1.33e-05	4.88	626	0.94	124		LAMB2	laminin subunit beta 2	1.51602	1.23616
C6: ONCOGENIC SIGNATURE	PDGF_ERK_DN.V1_UP	Genes up-regulated in SH-SY5Y cells (neuroblastoma) in response to PDGF [Gene ID=] stimulation after pre-treatment with the ERK inhibitors U0126 and PD98059 [PubChem=3006531, 4713].	145	29	0.2	5.72e-11	2.11e-10	9.68	905	0.62	73		17	0.12	1.65e-05	3.45e-05	4.46	930	0.83	132		TNFRSF14	TNF receptor superfamily member 14	0.966821	1.23549
KEGG	PEROXISOME	Peroxisome	78	21	0.27	7.24e-11	1.48e-09	8.83	274	0.34	74		15	0.14	4.08e-06	6.18e-06	5.21	609	0.91	116		TIMP2	TIMP metallopeptidase inhibitor 2	1.15348	1.23446
KEGG	ALZHEIMERS_DISEASE	Alzheimer's disease	166	31	0.19	7.96e-11	1.48e-09	8.83	301	0.37	75		21	0.13	5.04e-07	5.86e-06	5.23	289	0.48	99		CHPF	chondroitin polymerizing factor	0.886736	1.23372
C6: ONCOGENIC SIGNATURE	JNK_DN.V1_UP	Genes up-regulated in JNK inhibitor-treated (SP600125[PubChem=8515]) keratinocytes.	186	33	0.18	8.25e-11	2.97e-10	9.53	923	0.64	76		26	0.14	2.83e-09	9.94e-09	8	755	0.67	75		ARSA	arylsulfatase A	1.07391	1.21394
C6: ONCOGENIC SIGNATURE	CORDENONSI_YAP_CONSERVED_SIGNATURE	YAP conserved signature.	57	18	0.32	8.85e-11	3.11e-10	9.51	928	0.64	77		13	0.23	7.64e-08	2.34e-07	6.63	804	0.72	87		SUSD6	sushi domain containing 6	0.528989	1.21035
KEGG	FOCAL_ADHESION	Focal adhesion	199	34	0.17	1.24e-10	2.1e-09	8.68	305	0.38	78		26	0.13	1.19e-08	1.85e-07	6.73	236	0.39	81		MIOX	myo-inositol oxygenase	1.73007	1.20451
C6: ONCOGENIC SIGNATURE	TGFB_UP.V1_UP	Genes up-regulated in a panel of epithelial cell lines by TGFB1 [Gene ID=7040].	189	33	0.17	1.28e-10	4.38e-10	9.36	942	0.65	79		21	0.11	4.19e-06	9.77e-06	5.01	888	0.79	117		PDGFA	platelet derived growth factor subunit A	2.03627	1.20343
KEGG	TERPENOID_BACKBONE_BIOSYNTHESIS	Terpenoid backbone biosynthesis	15	10	0.67	1.53e-10	2.37e-09	8.62	313	0.39	80											ARSD	arylsulfatase D	1.26735	1.20176
KEGG	HUNTINGTONS_DISEASE	Huntington's disease	182	32	0.18	2.01e-10	2.88e-09	8.54	320	0.4	81		22	0.12	6.01e-07	6.21e-06	5.21	295	0.49	101		CXCL16	C-X-C motif chemokine ligand 16	1.12387	1.19415
C6: ONCOGENIC SIGNATURE	EIF4E_DN	Genes down-regulated in HMEC cells (primary mammary epithelium) upon over-expression of EIF4E [Gene ID=1977] gene.	100	23	0.23	2.92e-10	9.76e-10	9.01	958	0.66	82		13	0.13	5.4e-05	9.85e-05	4.01	974	0.87	150		TPPP	tubulin polymerization promoting protein	1.38463	1.18937
C6: ONCOGENIC SIGNATURE	VEGF_A_UP.V1_UP	Genes up-regulated in HUVEC cells (endothelium) by treatment with VEGFA [Gene ID=7422].	195	33	0.17	2.98e-10	9.76e-10	9.01	973	0.67	83		28	0.14	3.78e-10	1.47e-09	8.83	717	0.64	68		MALL	mal, T cell differentiation protein like	0.819951	1.18847
C6: ONCOGENIC SIGNATURE	ATF2_UP.V1_DN	Genes down-regulated in myometrial cells over-expressing ATF2 [Gene ID=1386] gene.	185	32	0.17	3.1e-10	9.93e-10	9	985	0.68	84		20	0.11	1.06e-05	2.35e-05	4.63	907	0.81	128		NDUFA4L2	NDUFA4 mitochondrial complex associated like 2	0.99524	1.18617
KEGG	SPLICEOSOME	Spliceosome	127	26	0.2	3.22e-10	4.07e-09	8.39	344	0.43	85		23	0.18	1.26e-10	2.61e-09	8.58	195	0.33	66		UBE2D4	ubiquitin conjugating enzyme E2 D4 (putative)	0.77199	1.17475
KEGG	SMALL_CELL_LUNG_CANCER	Small cell lung cancer	84	21	0.25	3.28e-10	4.07e-09	8.39	344	0.43	86		19	0.23	9.32e-11	2.17e-09	8.66	173	0.29	65		MIR22HG	MIR22 host gene	1.61442	1.1737
C6: ONCOGENIC SIGNATURE	E2F3_UP.V1_UP	Genes up-regulated in primary epithelial breast cancer cell culture over-expressing E2F3 [Gene ID=1871] gene.	190	32	0.17	6.24e-10	1.91e-09	8.72	1004	0.69	87		25	0.13	1.96e-08	6.41e-08	7.19	782	0.7	82		GAA	alpha glucosidase	1.03835	1.17242
C6: ONCOGENIC SIGNATURE	IL2_UP.V1_UP	Genes up-regulated in Sez-4 cells (T lymphocyte) that were first starved of IL2 [Gene ID=3558] and then stimulated with IL2 [Gene ID=3558].	190	32	0.17	6.24e-10	1.91e-09	8.72	1016	0.7	88											CBS	cystathionine beta-synthase	1.67348	1.1666
KEGG	GLYCINE_SERINE_AND_THREONINE_METABOLISM	Glycine, serine and threonine metabolism	31	13	0.42	6.34e-10	7.37e-09	8.13	357	0.44	89		5	0.16	0.00438	0.0103	1.99	486	0.81	209		ABLIM2	actin binding LIM protein family member 2	1.00493	1.15851
C6: ONCOGENIC SIGNATURE	PRC2_EED_DN.V1_UP	Genes up-regulated in TIG3 cells (fibroblasts) upon knockdown of EED [Gene ID=8726] gene.	191	32	0.17	7.15e-10	2.15e-09	8.67	1031	0.71	90		24	0.13	9.07e-08	2.67e-07	6.57	821	0.73	91		IER5	immediate early response 5	1.79268	1.15244
HALLMARK	PROTEIN_SECRETION	Genes involved in protein secretion pathway.	96	22	0.23	7.61e-10	1.41e-09	8.85	702	0.83	91		14	0.15	7.43e-06	1.06e-05	4.97	621	0.93	121		WIPI1	WD repeat domain, phosphoinositide interacting 1	1.08665	1.14877
KEGG	OXIDATIVE_PHOSPHORYLATION	Oxidative phosphorylation	132	26	0.2	7.8e-10	8.53e-09	8.07	364	0.45	92		17	0.13	4.67e-06	3.62e-05	4.44	328	0.55	119		EPAS1	endothelial PAS domain protein 1	1.52808	1.14788
C6: ONCOGENIC SIGNATURE	P53_DN.V1_DN	Genes down-regulated in NCI-60 panel of cell lines with mutated TP53 [Gene ID=7157].	194	32	0.16	1.07e-09	3.15e-09	8.5	1038	0.71	93		36	0.19	3.78e-16	3.02e-15	14.52	489	0.44	34		TXNIP	thioredoxin interacting protein		1.14625
HALLMARK	MYC_TARGETS_V2	A subgroup of genes regulated by MYC - version 2 (v2).	58	17	0.29	1.08e-09	1.93e-09	8.71	705	0.83	94		6	0.1	0.0166	0.0176	1.75	666	1	232		MDM2	MDM2 proto-oncogene	0.808923	1.14348
C6: ONCOGENIC SIGNATURE	EIF4E_UP	Genes up-regulated in HMEC cells (primary mammary epithelium) upon over-expression of EIF4E [Gene ID=1977] gene.	100	22	0.22	1.74e-09	5.01e-09	8.3	1051	0.72	95											ALDH1L1	aldehyde dehydrogenase 1 family member L1	1.25797	1.13123
KEGG	P53_SIGNALING_PATHWAY	p53 signaling pathway	68	18	0.26	2.19e-09	2.26e-08	7.65	369	0.46	96		26	0.38	1.73e-20	1.07e-18	17.97	93	0.15	18		PRNP	prion protein	1.30327	1.12607
C6: ONCOGENIC SIGNATURE	PTEN_DN.V2_UP	Genes up-regulated in HCT116 cells (colon carcinoma) upon knockdown of PTEN [Gene ID=5728] by RNAi.	139	26	0.19	2.49e-09	7.02e-09	8.15	1056	0.73	97		25	0.18	2.36e-11	1.06e-10	9.97	666	0.6	58		LSAMP	limbic system associated membrane protein	1.45509	1.12273
KEGG	PARKINSONS_DISEASE	Parkinson's disease	130	25	0.19	2.76e-09	2.7e-08	7.57	371	0.46	98		17	0.13	3.78e-06	3.13e-05	4.5	314	0.52	114		TUBB3	tubulin beta 3 class III	0.709805	1.12263
C6: ONCOGENIC SIGNATURE	BMI1_DN.V1_DN	Genes down-regulated in DAOY cells (medulloblastoma) upon knockdown of BMI1 [Gene ID=648] gene by RNAi.	140	26	0.19	2.92e-09	8.07e-09	8.09	1060	0.73	99		22	0.16	5.1e-09	1.75e-08	7.76	757	0.68	77		PKNOX1	PBX/knotted 1 homeobox 1		1.11654
KEGG	AMINOACYL_TRNA_BIOSYNTHESIS	Aminoacyl-tRNA biosynthesis	41	14	0.34	3.43e-09	3.07e-08	7.51	385	0.48	100		6	0.15	0.00305	0.00835	2.08	467	0.78	197		CTSB	cathepsin B	1.11254	1.11609
KEGG	WNT_SIGNALING_PATHWAY	Wnt signaling pathway	151	27	0.18	3.46e-09	3.07e-08	7.51	391	0.49	101		17	0.11	2.81e-05	0.000174	3.76	358	0.6	141		HERPUD1	homocysteine inducible ER protein with ubiquitin like domain 1	1.32855	1.11383
[truncated: 2,240 more rows]
